# Supplementary material for: Crystal structure of S-hexyl (E)-3-(4-methyl­benzyl­idene)di­thio­carbazate
Source: Acta Crystallogr E Crystallogr Commun. 2015 Jan 10;71(Pt 2):o103–4. doi: 10.1107/S2056989015000080 (PMC4384598; doi:10.1107/S2056989015000080)
Supplement: Supplementary file 1 [file e-71-0o103-sup1.cif]

##############################################################################
#                                                                            #
# This CIF contains the data in a paper accepted for publication in          #
# Acta Crystallographica Section E. It conforms to the requirements of       #
# Notes for Authors for Acta Crystallographica Section E, and has been       #
# peer reviewed under the auspices of the IUCr Commission on Journals.       #
#                                                                            #
# Full details of the Crystallographic Information File format               #
# are given in the paper "The Crystallographic Information File (CIF):       #
# a New Standard Archive File for Crystallography" by S. R. Hall, F. H.      #
# Allen and I. D. Brown [Acta Cryst. (1991), A47, 655-685].                  #
#                                                                            #
# The current version of the core CIF dictionary is obtainable from          #
# ftp://ftp.iucr.org/pub/cif_core.dic.                                       #
#                                                                            #
# Software is freely available for graphical display of the structure(s)     #
# in this CIF. For information consult the CIF software page                 #
# http://www.iucr.org/resources/cif/software.                                #
#                                                                            #
# This file may be used for bona fide research purposes within the           #
# scientific community so long as proper attribution is given to the journal # 
# article from which it was obtained.                                        #
#                                                                            #
##############################################################################
data_General
_audit_creation_method     'by CrystalStructure 4.0'
_journal_date_recd_electronic     2014-12-17
_journal_date_accepted     2015-01-05
_journal_name_full     'Acta Crystallographica, Section E'
_journal_year     2015
_journal_volume     71
_journal_issue      2
_journal_page_first     o103
_journal_page_last     o104
_journal_paper_category     HO
_journal_paper_doi     10.1107/S2056989015000080
_journal_coeditor_code     SU5050
_publ_contact_author_name     'Dr. Md. Belayet Hossain Howlader'
_publ_contact_author_address
; Department of Chemistry
  Rajshahi University
  Rajshahi-6205
  Bangladesh
;
_publ_contact_author_email     'mbhhowlader@yahoo.com, sabina_sust@yahoo.com'
_publ_contact_author_fax     '+88-0721-750064'
_publ_contact_author_phone     '+88-0721-750659'
_publ_section_title
;
Crystal structure of <i>S</i>-hexyl
(<i>E</i>)-3-(4-methylbenzylidene)dithiocarbazate
;
_publ_section_title_footnote     .
loop_
    _publ_author_name
    _publ_author_address
    'Howlader, M. B. H.'
;Department of Chemistry, Rajshahi University, Rajshahi-6205, Bangladesh
;
    'Begum, M. S.'
;Department of Chemistry, Rajshahi University, Rajshahi-6205, Bangladesh
;
    'Sheikh, M. C.'
;Department of Applied Chemistry, Faculty of Engineering, University of Toyama,
 3190 Gofuku, Toyama, 930-8555, Japan
;
    'Miyatake, R.'
;Center for Environmental Conservation and Research Safety,
 University of Toyama, 3190 Gofuku, Toyama, 930-8555, Japan
;
    'Zangrando, E.'
;Department of Chemical and Pharmaceutical Sciences, via Giorgieri 1, 34127,
 Trieste, Italy
;
data_I
_database_code_depnum_ccdc_archive     'CCDC 1035819'
_chemical_name_systematic
;
<i>S</i>-Hexyl (<i>E</i>)-3-(4-methylbenzylidene)dithiocarbazate
;
_chemical_formula_moiety     'C15 H22 N2 S2'
_chemical_formula_sum     'C15 H22 N2 S2'
_chemical_formula_iupac     'C15 H22 N2 S2'
_chemical_formula_weight     294.47
_chemical_melting_point     ?
_symmetry_cell_setting     triclinic
_symmetry_space_group_name_H-M     'P -1'
_symmetry_space_group_name_Hall     '-P 1'
loop_
    _symmetry_equiv_pos_site_id
    _symmetry_equiv_pos_as_xyz
    1 '+X,+Y,+Z'
    2 '-X,-Y,-Z'
_cell_length_a     4.79244(9)
_cell_length_b     11.3790(2)
_cell_length_c     14.5382(3)
_cell_angle_alpha     100.1666(7)
_cell_angle_beta     91.2117(7)
_cell_angle_gamma     94.6754(7)
_cell_volume     777.26(3)
_cell_formula_units_Z     2
_cell_measurement_reflns_used     7029
_cell_measurement_theta_min     3.09
_cell_measurement_theta_max     68.19
_cell_measurement_temperature     173
_exptl_crystal_description     prism
_exptl_crystal_colour     colorless
_exptl_crystal_size_max     0.185
_exptl_crystal_size_mid     0.110
_exptl_crystal_size_min     0.070
_exptl_crystal_density_diffrn     1.258
_exptl_crystal_density_meas     ?
_exptl_crystal_density_method     'not measured'
_exptl_crystal_F_000     316.00
_exptl_absorpt_coefficient_mu     2.996
_exptl_absorpt_correction_type     multi-scan
_exptl_absorpt_process_details
;
(ABSCOR; Rigaku, 2001)
;
_exptl_absorpt_correction_T_min     0.615
_exptl_absorpt_correction_T_max     0.811
_exptl_special_details
;
All e.s.d.'s (except the e.s.d. in the dihedral angle between two l.s. planes)
are estimated using the full covariance matrix. The cell e.s.d.'s are taken
into account individually in the estimation of e.s.d.'s in distances, angles
and torsion angles; correlations between e.s.d.'s in cell parameters are only
used when they are defined by crystal symmetry. An approximate (isotropic)
treatment of cell e.s.d.'s is used for estimating e.s.d.'s involving l.s.
planes.
;
_diffrn_ambient_temperature     173
_diffrn_radiation_type     'Cu K\a'
_diffrn_radiation_wavelength     1.54187
_diffrn_measurement_device_type     'Rigaku R-AXIS RAPID'
_diffrn_measurement_method     \w
_diffrn_detector_area_resol_mean     10.000
_diffrn_reflns_number     8970
_diffrn_reflns_av_R_equivalents     0.0519
_diffrn_reflns_theta_max     68.20
_diffrn_reflns_theta_full     68.20
_diffrn_measured_fraction_theta_max     0.980
_diffrn_measured_fraction_theta_full     0.980
_diffrn_reflns_limit_h_min     -5
_diffrn_reflns_limit_h_max     5
_diffrn_reflns_limit_k_min     -13
_diffrn_reflns_limit_k_max     13
_diffrn_reflns_limit_l_min     -17
_diffrn_reflns_limit_l_max     17
_diffrn_standards_number     0
_diffrn_standards_interval_count     .
_diffrn_standards_decay_%     ?
_refine_special_details
;
Refinement was performed using all reflections. The weighted <i>R</i>-factor
(<i>wR</i>) and goodness of fit (<i>S</i>) are based on <i>F</i>^2^.
<i>R</i>-factor (gt) are based on <i>F</i>. The threshold expression of
<i>F</i>^2^ > 2.0 \s(<i>F</i>^2^) is used only for calculating <i>R</i>-factor
(gt).
;
_reflns_number_total     2802
_reflns_number_gt     2162
_reflns_threshold_expression     F^2^>2.0\s(F^2^)
_refine_ls_structure_factor_coef     Fsqd
_refine_ls_R_factor_gt     0.0463
_refine_ls_wR_factor_ref     0.1285
_refine_ls_goodness_of_fit_ref     1.043
_refine_ls_number_reflns     2802
_refine_ls_number_parameters     176
_refine_ls_number_restraints     0
_refine_ls_hydrogen_treatment     mixed
_refine_ls_weighting_scheme     calc
_refine_ls_weighting_details
                    'w = 1/[\s^2^(Fo^2^)+(0.0784P)^2^] where P=(Fo^2^+2Fc^2^)/3'
_atom_sites_solution_hydrogens     geom
_atom_sites_solution_primary     direct
_atom_sites_solution_secondary     difmap
_refine_ls_shift/su_max     0.000
_refine_diff_density_max     0.430
_refine_diff_density_min     -0.260
_refine_ls_extinction_method     none
_refine_ls_extinction_coef     ?
loop_
    _atom_type_symbol
    _atom_type_description
    _atom_type_scat_dispersion_real
    _atom_type_scat_dispersion_imag
    _atom_type_scat_source
    'C' 'C' 0.0181 0.0091
;
International Tables for Crystallography
(1992, Vol. C, Tables 4.2.6.8 and 6.1.1.4)
;
    'H' 'H' 0.0000 0.0000
;
International Tables for Crystallography
(1992, Vol. C, Table 6.1.1.4)
;
    'N' 'N' 0.0311 0.0180
;
International Tables for Crystallography
(1992, Vol. C, Tables 4.2.6.8 and 6.1.1.4)
;
    'S' 'S' 0.3331 0.5567
;
International Tables for Crystallography
(1992, Vol. C, Tables 4.2.6.8 and 6.1.1.4)
;
_computing_data_collection
;
RAPID AUTO (Rigaku, 2001)
;
_computing_cell_refinement
;
RAPID AUTO (Rigaku, 2001)
;
_computing_data_reduction
;
RAPID AUTO (Rigaku, 2001)
;
_computing_structure_solution
;
SIR92 (Altomare <i>et al.</i>,  1994)
;
_computing_structure_refinement
;
SHELXL97 (Sheldrick, 2008)
;
_computing_molecular_graphics
;
CrystalStructure (Rigaku, 2010)
;
_computing_publication_material
;
CrystalStructure (Rigaku, 2010)
;
loop_
    _atom_site_type_symbol
    _atom_site_label
    _atom_site_fract_x
    _atom_site_fract_y
    _atom_site_fract_z
    _atom_site_U_iso_or_equiv
    _atom_site_adp_type
    _atom_site_calc_flag
    _atom_site_refinement_flags
    _atom_site_occupancy
    _atom_site_symmetry_multiplicity
    _atom_site_disorder_assembly
    _atom_site_disorder_group
    S S1 1.54116(12) 0.83289(5) 0.90597(4) 0.0326(2) Uani d . 1.0 2 . .
    S S2 1.17201(12) 0.64667(5) 0.98677(4) 0.0333(2) Uani d . 1.0 2 . .
    N N1 1.0048(4) 0.84542(15) 1.10436(12) 0.0293(5) Uani d . 1.0 2 . .
    N N2 1.2012(4) 0.87708(16) 1.04349(13) 0.0297(5) Uani d . 1.0 2 . .
    C C1 0.0848(5) 0.8428(3) 1.42942(17) 0.0390(6) Uani d . 1.0 2 . .
    C C2 0.2994(5) 0.8663(2) 1.35925(15) 0.0300(5) Uani d . 1.0 2 . .
    C C3 0.3922(5) 0.77235(19) 1.29544(15) 0.0333(6) Uani d . 1.0 2 . .
    C C4 0.5864(5) 0.79268(19) 1.23002(15) 0.0327(6) Uani d . 1.0 2 . .
    C C5 0.6987(5) 0.90853(18) 1.22664(14) 0.0282(5) Uani d . 1.0 2 . .
    C C6 0.6060(5) 1.00311(19) 1.28972(15) 0.0314(6) Uani d . 1.0 2 . .
    C C7 0.4103(5) 0.9817(2) 1.35483(15) 0.0334(6) Uani d . 1.0 2 . .
    C C8 0.9098(5) 0.93191(19) 1.15966(15) 0.0281(5) Uani d . 1.0 2 . .
    C C9 1.3050(5) 0.79357(19) 0.98029(15) 0.0290(5) Uani d . 1.0 2 . .
    C C10 1.3277(5) 0.55512(19) 0.88956(15) 0.0329(6) Uani d . 1.0 2 . .
    C C11 1.1314(5) 0.51925(18) 0.80356(15) 0.0333(6) Uani d . 1.0 2 . .
    C C12 1.0591(5) 0.62287(19) 0.75707(15) 0.0329(6) Uani d . 1.0 2 . .
    C C13 0.8582(5) 0.58746(19) 0.67205(15) 0.0330(6) Uani d . 1.0 2 . .
    C C14 0.7870(5) 0.69523(19) 0.63000(16) 0.0363(6) Uani d . 1.0 2 . .
    C C15 0.5920(6) 0.6635(3) 0.54445(17) 0.0445(7) Uani d . 1.0 2 . .
    H H1 0.0707 0.7576 1.4338 0.0468 Uiso calc R 1.0 2 . .
    H H2 -0.0975 0.8647 1.4095 0.0468 Uiso calc R 1.0 2 . .
    H H3 0.1417 0.8908 1.4907 0.0468 Uiso calc R 1.0 2 . .
    H H4 0.3201 0.6925 1.2971 0.0400 Uiso calc R 1.0 2 . .
    H H5 0.6440 0.7270 1.1869 0.0393 Uiso calc R 1.0 2 . .
    H H6 0.6778 1.0830 1.2880 0.0377 Uiso calc R 1.0 2 . .
    H H7 0.3505 1.0474 1.3974 0.0401 Uiso calc R 1.0 2 . .
    H H8 0.9772 1.0121 1.1572 0.0337 Uiso calc R 1.0 2 . .
    H H9 1.266(5) 0.948(3) 1.0471(17) 0.044(8) Uiso d . 1.0 2 . .
    H H10 1.4987 0.6000 0.8723 0.0395 Uiso calc R 1.0 2 . .
    H H11 1.3848 0.4817 0.9098 0.0395 Uiso calc R 1.0 2 . .
    H H12 1.2193 0.4603 0.7573 0.0400 Uiso calc R 1.0 2 . .
    H H13 0.9556 0.4791 0.8220 0.0400 Uiso calc R 1.0 2 . .
    H H14 1.2346 0.6621 0.7376 0.0394 Uiso calc R 1.0 2 . .
    H H15 0.9745 0.6826 0.8037 0.0394 Uiso calc R 1.0 2 . .
    H H16 0.9442 0.5300 0.6240 0.0396 Uiso calc R 1.0 2 . .
    H H17 0.6834 0.5467 0.6907 0.0396 Uiso calc R 1.0 2 . .
    H H18 0.6990 0.7519 0.6781 0.0435 Uiso calc R 1.0 2 . .
    H H19 0.9628 0.7367 0.6129 0.0435 Uiso calc R 1.0 2 . .
    H H20 0.5574 0.7366 0.5206 0.0534 Uiso calc R 1.0 2 . .
    H H21 0.4142 0.6253 0.5612 0.0534 Uiso calc R 1.0 2 . .
    H H22 0.6782 0.6081 0.4961 0.0534 Uiso calc R 1.0 2 . .
loop_
    _atom_site_aniso_label
    _atom_site_aniso_U_11
    _atom_site_aniso_U_22
    _atom_site_aniso_U_33
    _atom_site_aniso_U_12
    _atom_site_aniso_U_13
    _atom_site_aniso_U_23
    S1 0.0382(4) 0.0272(4) 0.0329(4) 0.0014(3) 0.0096(3) 0.0062(3)
    S2 0.0453(5) 0.0245(3) 0.0317(4) 0.0021(3) 0.0077(3) 0.0087(3)
    N1 0.0353(12) 0.0273(10) 0.0259(10) 0.0011(9) 0.0034(9) 0.0070(8)
    N2 0.0342(12) 0.0236(10) 0.0318(11) 0.0010(9) 0.0072(9) 0.0062(8)
    C1 0.0374(15) 0.0452(14) 0.0383(14) 0.0048(12) 0.0056(11) 0.0169(11)
    C2 0.0308(14) 0.0345(12) 0.0266(12) 0.0037(10) -0.0019(10) 0.0104(10)
    C3 0.0404(15) 0.0240(11) 0.0361(13) -0.0023(10) 0.0017(11) 0.0091(10)
    C4 0.0413(15) 0.0255(11) 0.0312(12) 0.0045(11) 0.0007(11) 0.0039(10)
    C5 0.0324(14) 0.0268(11) 0.0263(12) 0.0034(10) -0.0014(10) 0.0071(9)
    C6 0.0350(14) 0.0238(11) 0.0364(13) 0.0016(10) 0.0032(11) 0.0079(10)
    C7 0.0399(15) 0.0290(12) 0.0314(12) 0.0060(11) 0.0044(11) 0.0033(10)
    C8 0.0296(13) 0.0255(11) 0.0304(12) 0.0025(10) 0.0003(10) 0.0083(9)
    C9 0.0333(14) 0.0280(11) 0.0274(11) 0.0054(10) -0.0011(10) 0.0084(9)
    C10 0.0406(15) 0.0249(11) 0.0346(13) 0.0086(11) 0.0042(11) 0.0061(10)
    C11 0.0416(15) 0.0245(11) 0.0350(13) 0.0034(11) 0.0046(11) 0.0074(10)
    C12 0.0396(15) 0.0254(11) 0.0345(13) 0.0044(10) 0.0050(11) 0.0069(10)
    C13 0.0362(14) 0.0272(12) 0.0364(13) 0.0021(10) 0.0056(11) 0.0077(10)
    C14 0.0416(16) 0.0301(12) 0.0388(13) 0.0035(11) 0.0048(12) 0.0100(10)
    C15 0.0494(17) 0.0415(14) 0.0449(15) 0.0004(13) -0.0021(13) 0.0160(12)
_geom_special_details
;
ENTER SPECIAL DETAILS OF THE MOLECULAR GEOMETRY
;
loop_
    _geom_bond_atom_site_label_1
    _geom_bond_atom_site_label_2
    _geom_bond_site_symmetry_1
    _geom_bond_site_symmetry_2
    _geom_bond_distance
    _geom_bond_publ_flag
    S1 C9 . . 1.670(3) .
    S2 C9 . . 1.759(3) .
    S2 C10 . . 1.814(3) .
    N1 N2 . . 1.375(3) .
    N1 C8 . . 1.277(3) .
    N2 C9 . . 1.335(3) .
    C1 C2 . . 1.505(4) .
    C2 C3 . . 1.395(3) .
    C2 C7 . . 1.389(4) .
    C3 C4 . . 1.380(4) .
    C4 C5 . . 1.392(3) .
    C5 C6 . . 1.394(3) .
    C5 C8 . . 1.460(4) .
    C6 C7 . . 1.384(4) .
    C10 C11 . . 1.524(3) .
    C11 C12 . . 1.518(4) .
    C12 C13 . . 1.526(3) .
    C13 C14 . . 1.523(4) .
    C14 C15 . . 1.512(4) .
    N2 H9 . . 0.84(3) no
    C1 H1 . . 0.980 no
    C1 H2 . . 0.980 no
    C1 H3 . . 0.980 no
    C3 H4 . . 0.950 no
    C4 H5 . . 0.950 no
    C6 H6 . . 0.950 no
    C7 H7 . . 0.950 no
    C8 H8 . . 0.950 no
    C10 H10 . . 0.990 no
    C10 H11 . . 0.990 no
    C11 H12 . . 0.990 no
    C11 H13 . . 0.990 no
    C12 H14 . . 0.990 no
    C12 H15 . . 0.990 no
    C13 H16 . . 0.990 no
    C13 H17 . . 0.990 no
    C14 H18 . . 0.990 no
    C14 H19 . . 0.990 no
    C15 H20 . . 0.980 no
    C15 H21 . . 0.980 no
    C15 H22 . . 0.980 no
loop_
    _geom_angle_atom_site_label_1
    _geom_angle_atom_site_label_2
    _geom_angle_atom_site_label_3
    _geom_angle_site_symmetry_1
    _geom_angle_site_symmetry_2
    _geom_angle_site_symmetry_3
    _geom_angle
    _geom_angle_publ_flag
    C9 S2 C10 . . . 103.78(11) .
    N2 N1 C8 . . . 115.97(18) .
    N1 N2 C9 . . . 120.61(18) .
    C1 C2 C3 . . . 120.9(2) .
    C1 C2 C7 . . . 121.6(2) .
    C3 C2 C7 . . . 117.5(2) .
    C2 C3 C4 . . . 121.5(2) .
    C3 C4 C5 . . . 120.6(2) .
    C4 C5 C6 . . . 118.3(2) .
    C4 C5 C8 . . . 121.55(19) .
    C6 C5 C8 . . . 120.14(19) .
    C5 C6 C7 . . . 120.6(2) .
    C2 C7 C6 . . . 121.4(2) .
    N1 C8 C5 . . . 120.5(2) .
    S1 C9 S2 . . . 126.25(13) .
    S1 C9 N2 . . . 120.30(17) .
    S2 C9 N2 . . . 113.44(17) .
    S2 C10 C11 . . . 113.33(17) .
    C10 C11 C12 . . . 114.44(17) .
    C11 C12 C13 . . . 114.52(18) .
    C12 C13 C14 . . . 112.20(17) .
    C13 C14 C15 . . . 113.80(18) .
    N1 N2 H9 . . . 121.2(17) no
    C9 N2 H9 . . . 118.1(17) no
    C2 C1 H1 . . . 109.474 no
    C2 C1 H2 . . . 109.467 no
    C2 C1 H3 . . . 109.465 no
    H1 C1 H2 . . . 109.474 no
    H1 C1 H3 . . . 109.480 no
    H2 C1 H3 . . . 109.467 no
    C2 C3 H4 . . . 119.227 no
    C4 C3 H4 . . . 119.232 no
    C3 C4 H5 . . . 119.709 no
    C5 C4 H5 . . . 119.710 no
    C5 C6 H6 . . . 119.686 no
    C7 C6 H6 . . . 119.692 no
    C2 C7 H7 . . . 119.297 no
    C6 C7 H7 . . . 119.294 no
    N1 C8 H8 . . . 119.724 no
    C5 C8 H8 . . . 119.729 no
    S2 C10 H10 . . . 108.909 no
    S2 C10 H11 . . . 108.910 no
    C11 C10 H10 . . . 108.900 no
    C11 C10 H11 . . . 108.913 no
    H10 C10 H11 . . . 107.737 no
    C10 C11 H12 . . . 108.647 no
    C10 C11 H13 . . . 108.645 no
    C12 C11 H12 . . . 108.656 no
    C12 C11 H13 . . . 108.654 no
    H12 C11 H13 . . . 107.587 no
    C11 C12 H14 . . . 108.631 no
    C11 C12 H15 . . . 108.636 no
    C13 C12 H14 . . . 108.637 no
    C13 C12 H15 . . . 108.627 no
    H14 C12 H15 . . . 107.578 no
    C12 C13 H16 . . . 109.166 no
    C12 C13 H17 . . . 109.171 no
    C14 C13 H16 . . . 109.159 no
    C14 C13 H17 . . . 109.167 no
    H16 C13 H17 . . . 107.879 no
    C13 C14 H18 . . . 108.795 no
    C13 C14 H19 . . . 108.797 no
    C15 C14 H18 . . . 108.803 no
    C15 C14 H19 . . . 108.808 no
    H18 C14 H19 . . . 107.672 no
    C14 C15 H20 . . . 109.472 no
    C14 C15 H21 . . . 109.469 no
    C14 C15 H22 . . . 109.470 no
    H20 C15 H21 . . . 109.471 no
    H20 C15 H22 . . . 109.473 no
    H21 C15 H22 . . . 109.472 no
loop_
    _geom_torsion_atom_site_label_1
    _geom_torsion_atom_site_label_2
    _geom_torsion_atom_site_label_3
    _geom_torsion_atom_site_label_4
    _geom_torsion_site_symmetry_1
    _geom_torsion_site_symmetry_2
    _geom_torsion_site_symmetry_3
    _geom_torsion_site_symmetry_4
    _geom_torsion
    _geom_torsion_publ_flag
    C9 S2 C10 C11 . . . . -99.27(15) no
    C10 S2 C9 S1 . . . . -4.68(19) no
    C10 S2 C9 N2 . . . . 176.19(15) no
    N2 N1 C8 C5 . . . . 179.48(17) no
    C8 N1 N2 C9 . . . . -177.29(18) no
    N1 N2 C9 S1 . . . . 179.41(16) no
    N1 N2 C9 S2 . . . . -1.4(3) no
    C1 C2 C3 C4 . . . . 179.25(19) no
    C1 C2 C7 C6 . . . . -179.50(19) no
    C3 C2 C7 C6 . . . . -0.1(4) no
    C7 C2 C3 C4 . . . . -0.2(4) no
    C2 C3 C4 C5 . . . . 0.8(4) no
    C3 C4 C5 C6 . . . . -1.2(4) no
    C3 C4 C5 C8 . . . . 178.37(19) no
    C4 C5 C6 C7 . . . . 0.9(4) no
    C4 C5 C8 N1 . . . . -2.6(4) no
    C6 C5 C8 N1 . . . . 176.96(19) no
    C8 C5 C6 C7 . . . . -178.62(18) no
    C5 C6 C7 C2 . . . . -0.3(4) no
    S2 C10 C11 C12 . . . . 66.6(2) no
    C10 C11 C12 C13 . . . . -178.90(17) no
    C11 C12 C13 C14 . . . . 178.41(17) no
    C12 C13 C14 C15 . . . . 178.99(17) no
loop_
    _geom_hbond_atom_site_label_D
    _geom_hbond_atom_site_label_H
    _geom_hbond_atom_site_label_A
    _geom_hbond_site_symmetry_A
    _geom_hbond_distance_DH
    _geom_hbond_distance_HA
    _geom_hbond_distance_DA
    _geom_hbond_angle_DHA
    N2 H9 S1 2_877 0.83(3) 2.56(3) 3.3760(19) 168(2)
    C1 H2 Cg1 1_455 0.98 2.61 3.529(3) 157
