# Supplementary material for: Crystal structure of S-hexyl (E)-3-(4-methyl­benzyl­idene)di­thio­carbazate
Source: Acta Crystallogr E Crystallogr Commun. 2015 Jan 10;71(Pt 2):o103–4. doi: 10.1107/S2056989015000080 (PMC4384598; doi:10.1107/S2056989015000080)
Supplement: Supplementary file 2 [file e-71-0o103-Isup2.hkl]

# 
# h,k,l, Fc-squared, Fo-squared, sigma(Fo-squared) and status flag 
# 
data_I
_shelx_title ' SH039' 
_shelx_refln_list_code          4 
_shelx_F_calc_maximum      150.68 
_exptl_crystal_F_000       316.00 
_reflns_d_resolution_high  0.8303 
 
loop_ 
 _symmetry_equiv_pos_as_xyz 
 'x, y, z' 
 '-x, -y, -z' 
 
_cell_length_a     4.7924 
_cell_length_b    11.3790 
_cell_length_c    14.5382 
_cell_angle_alpha 100.167 
_cell_angle_beta   91.212 
_cell_angle_gamma  94.675 
 
_shelx_F_squared_multiplier     1.000 
 
loop_ 
 _refln_index_h 
 _refln_index_k 
 _refln_index_l 
 _refln_F_squared_calc 
 _refln_F_squared_meas 
 _refln_F_squared_sigma 
 _refln_observed_status 
   1   0   0      110.97      118.61      2.22 o 
   2   0   0       14.19       15.15      1.17 o 
   3   0   0       69.65       56.52      2.94 o 
   4   0   0       46.15       45.83      5.01 o 
   5   0   0        6.59        4.82      3.55 o 
  -5   1   0       51.10       57.99      9.13 o 
  -4   1   0        5.51        6.59      4.07 o 
  -3   1   0      512.43      559.40     17.13 o 
  -2   1   0       51.13       45.22      1.68 o 
  -1   1   0     3097.16     3366.44     55.27 o 
   0   1   0      487.89      498.32      6.79 o 
   1   1   0       62.56       71.51      1.87 o 
   2   1   0     1427.24     1493.27     36.47 o 
   3   1   0        0.15        0.17      0.95 o 
   4   1   0      201.64      216.64     11.41 o 
   5   1   0       94.68       88.86      7.38 o 
  -5   2   0        0.42       -0.23      4.34 o 
  -4   2   0      248.13      276.43     17.93 o 
  -3   2   0      274.04      273.65      7.16 o 
  -2   2   0        5.36        5.00      0.39 o 
  -1   2   0      321.93      332.29      5.70 o 
   0   2   0      234.05      247.98      4.55 o 
   1   2   0      158.45      155.21      4.32 o 
   2   2   0       99.63       95.54      2.99 o 
   3   2   0       34.68       35.30      2.92 o 
   4   2   0        0.86        1.74      3.13 o 
   5   2   0       24.22       17.50      3.84 o 
  -5   3   0       85.13      100.31     11.86 o 
  -4   3   0       12.68       12.80      3.43 o 
  -3   3   0       20.59       28.25      2.86 o 
  -2   3   0      493.74      480.99     10.99 o 
  -1   3   0        2.34        2.03      0.62 o 
   0   3   0      432.85      439.26      8.00 o 
   1   3   0      489.38      491.52     10.30 o 
   2   3   0      202.18      185.15      4.67 o 
   3   3   0       74.86       78.88      4.09 o 
   4   3   0      253.06      279.63     14.35 o 
   5   3   0       94.73       59.25     26.61 o 
  -5   4   0        0.43        0.39      8.44 o 
  -4   4   0      152.21      166.87     10.38 o 
  -3   4   0       64.19       90.21     22.25 o 
  -2   4   0       17.81       18.66      1.05 o 
  -1   4   0      315.02      287.65      5.64 o 
   0   4   0     1515.76     1513.65     26.18 o 
   1   4   0      997.03     1202.65     22.53 o 
   2   4   0       24.18       27.65      1.66 o 
   3   4   0      377.94      408.80     14.24 o 
   4   4   0      585.96      624.09     27.62 o 
   5   4   0       14.85        2.77      3.11 o 
  -5   5   0        8.24        6.06      3.00 o 
  -4   5   0        0.07       -0.15      3.28 o 
  -3   5   0       68.76       76.75      6.66 o 
  -2   5   0     3148.87     3318.60     92.75 o 
  -1   5   0       18.30       15.40      1.71 o 
   0   5   0      287.06      283.33      6.01 o 
   1   5   0     1491.17     1699.18     32.24 o 
   2   5   0      175.34      165.04      4.12 o 
   3   5   0       84.42       87.01      4.88 o 
   4   5   0       56.37       54.25      5.70 o 
   5   5   0       54.16       63.18     22.86 o 
  -5   6   0       45.05       42.30     17.04 o 
  -4   6   0       39.08       42.71      7.38 o 
  -3   6   0      159.19      181.48     11.79 o 
  -2   6   0      153.93      147.81      4.44 o 
  -1   6   0      215.44      197.98      4.46 o 
   0   6   0     1489.52     1500.15     26.69 o 
   1   6   0       10.20       14.92      1.37 o 
   2   6   0      295.70      275.43     15.90 o 
   3   6   0      165.07      183.29     12.48 o 
   4   6   0        0.32        0.01      2.01 o 
  -5   7   0       65.28       65.85     19.88 o 
  -4   7   0        2.15        0.61      4.02 o 
  -3   7   0      118.00      122.92     10.53 o 
  -2   7   0       10.37        7.88      1.07 o 
  -1   7   0       70.98       68.09      2.79 o 
   0   7   0       10.36       12.52      2.29 o 
   1   7   0       79.10       71.50      3.01 o 
   2   7   0      232.26      229.50      8.70 o 
   3   7   0        0.12        0.46      1.97 o 
   4   7   0      201.51      182.45     44.98 o 
  -4   8   0      206.11      260.84     16.06 o 
  -3   8   0        1.72        1.24      4.26 o 
  -2   8   0       27.56       23.72      2.89 o 
  -1   8   0      566.89      508.74     17.64 o 
   0   8   0       19.21       15.52      3.60 o 
   1   8   0       16.14        8.92      3.29 o 
   2   8   0      181.00      159.56      7.14 o 
   3   8   0        2.64        0.14      1.92 o 
   4   8   0       51.63       21.34     13.21 o 
  -4   9   0        0.37        0.24      3.75 o 
  -3   9   0        1.69        1.56      4.49 o 
  -2   9   0      976.67      888.87     97.76 o 
  -1   9   0      899.60      829.43     47.92 o 
   0   9   0        7.49        6.75      3.75 o 
   1   9   0      336.67      347.57     14.28 o 
   2   9   0       34.84       18.60      6.46 o 
   3   9   0       80.39       67.67     13.25 o 
  -4  10   0        1.08        0.94      3.37 o 
  -3  10   0       19.92       23.84      5.88 o 
  -2  10   0       89.36       86.76     13.14 o 
  -1  10   0      132.82      129.55      6.89 o 
   0  10   0      116.23      108.34      7.50 o 
   1  10   0        0.01        0.06      2.77 o 
   2  10   0      220.25      209.87      9.47 o 
   3  10   0       49.72       47.28      7.56 o 
  -3  11   0       99.13      112.79     11.52 o 
  -2  11   0       45.84       35.95      8.56 o 
  -1  11   0       30.59       31.10      3.89 o 
   0  11   0       69.10       75.68      5.74 o 
   1  11   0        3.51        3.47      3.00 o 
   2  11   0        9.53       10.49      2.64 o 
  -3  12   0       16.24       20.90      6.16 o 
  -2  12   0       17.43       20.02      7.62 o 
  -1  12   0      177.22      190.61      8.67 o 
   0  12   0       48.17       55.55      4.74 o 
   1  12   0        2.08        1.49      2.47 o 
   2  12   0      215.64      182.15     44.77 o 
  -2  13   0       44.16       52.01      6.41 o 
  -1  13   0       32.82       24.80      3.34 o 
   0  13   0       12.80       14.26      2.87 o 
   1  13   0      132.46      161.81      6.93 o 
  -1 -13   1      162.25      180.95      7.37 o 
   0 -13   1        0.43        0.00      1.63 o 
   1 -13   1        1.57        0.86      1.21 o 
   2 -13   1      143.19      158.55     11.33 o 
  -2 -12   1      165.37      130.34     28.99 o 
  -1 -12   1       10.91       12.59      3.17 o 
   0 -12   1       11.94       13.58      3.23 o 
   1 -12   1      145.90      141.79      9.00 o 
   2 -12   1        9.15        5.40      3.21 o 
   3 -12   1       31.25       25.54     11.05 o 
  -2 -11   1        6.06       11.12      2.54 o 
  -1 -11   1        5.08        6.16      3.06 o 
   0 -11   1      133.42      137.28      7.23 o 
   1 -11   1      460.72      421.79     15.22 o 
   2 -11   1       15.69       10.83      2.61 o 
   3 -11   1       29.33       32.89      5.94 o 
  -3 -10   1       85.36       61.92     31.88 o 
  -2 -10   1        1.32        0.23      1.90 o 
  -1 -10   1       32.57       31.38      4.63 o 
   0 -10   1      614.79      567.54     19.93 o 
   1 -10   1        4.75        5.50      2.80 o 
   2 -10   1      103.39       90.53      8.77 o 
   3 -10   1      157.05      202.61     14.55 o 
   4 -10   1        7.93        7.53      4.60 o 
  -3  -9   1        0.06        0.14      1.52 o 
  -2  -9   1        6.12        4.10      2.27 o 
  -1  -9   1      286.10      289.84     12.29 o 
   0  -9   1       19.00       18.20      4.02 o 
   1  -9   1       92.16       82.79      4.38 o 
   2  -9   1     1039.81      981.76     64.41 o 
   3  -9   1        3.68        3.28      4.82 o 
   4  -9   1        2.95        2.12      4.64 o 
  -4  -8   1       84.84       83.36     10.62 o 
  -3  -8   1      319.96      299.26     40.97 o 
  -2  -8   1      104.05       92.37      4.68 o 
  -1  -8   1      214.67      188.74      8.64 o 
   0  -8   1       36.70       37.07      4.19 o 
   1  -8   1      332.91      322.11     10.74 o 
   2  -8   1        0.86        0.26      1.49 o 
   3  -8   1       12.86       12.08      5.60 o 
   4  -8   1      119.59      168.25     13.22 o 
  -4  -7   1      164.16      179.95     17.29 o 
  -3  -7   1        2.68        1.66      2.13 o 
  -2  -7   1      374.86      346.88     17.88 o 
  -1  -7   1       87.11       69.04      2.95 o 
   0  -7   1       19.56       21.41      2.41 o 
   1  -7   1     1681.23     1641.35     33.55 o 
   2  -7   1        1.79        2.89      1.30 o 
   3  -7   1       55.66       74.07      8.43 o 
   4  -7   1        5.51        4.96      5.31 o 
   5  -7   1        2.26        1.95      9.32 o 
  -4  -6   1      121.95       97.60     26.35 o 
  -3  -6   1      128.45      131.97     11.23 o 
  -2  -6   1        7.03        9.34      1.47 o 
  -1  -6   1      303.12      351.09      7.09 o 
   0  -6   1      277.79      235.32      5.20 o 
   1  -6   1        5.23        4.56      1.07 o 
   2  -6   1       73.15       71.12      3.55 o 
   3  -6   1       91.71      170.83     57.99 o 
   4  -6   1       30.55       53.89      8.17 o 
   5  -6   1       16.80        3.93      3.36 o 
  -5  -5   1        3.12        1.26     13.67 o 
  -4  -5   1      149.02      138.26     20.38 o 
  -3  -5   1      186.76      198.73     10.95 o 
  -2  -5   1      430.95      426.14      9.18 o 
  -1  -5   1       13.23       10.36      1.35 o 
   0  -5   1        0.35        0.26      0.76 o 
   1  -5   1      152.78      129.71      3.28 o 
   2  -5   1       25.03       16.94      1.11 o 
   3  -5   1        0.30       22.83     17.32 o 
   4  -5   1        7.42        9.15      4.26 o 
   5  -5   1       62.77       39.65     35.31 o 
  -5  -4   1       17.48        7.45     16.07 o 
  -4  -4   1      115.52      124.05      8.83 o 
  -3  -4   1      563.76      622.75     31.40 o 
  -2  -4   1        0.71        0.81      0.73 o 
  -1  -4   1       25.19       20.21      1.52 o 
   0  -4   1     1735.38     1832.05     31.67 o 
   1  -4   1        0.03        0.13      0.53 o 
   2  -4   1       27.36       25.20      0.92 o 
   3  -4   1      239.31      187.83    100.73 o 
   4  -4   1       80.55       94.87      7.76 o 
   5  -4   1       38.12       48.12     17.72 o 
  -5  -3   1       31.37       30.94     17.23 o 
  -4  -3   1      397.77      411.66     19.52 o 
  -3  -3   1      205.64      207.32      8.02 o 
  -2  -3   1        3.48        2.37      0.87 o 
  -1  -3   1     1749.81     1828.43     43.80 o 
   0  -3   1      542.19      567.74     10.07 o 
   1  -3   1      615.90      667.17     10.69 o 
   2  -3   1      384.63      374.68      8.93 o 
   3  -3   1        1.66        4.59      1.74 o 
   4  -3   1       41.81       39.17      4.26 o 
   5  -3   1       91.43      109.76     13.85 o 
  -5  -2   1        0.87        0.81      9.48 o 
  -4  -2   1      102.95      106.39      7.73 o 
  -3  -2   1      514.17      568.53     15.14 o 
  -2  -2   1        4.85        4.87      0.51 o 
  -1  -2   1     6036.27     6742.35    122.92 o 
   0  -2   1     5987.49     6188.38    120.21 o 
   1  -2   1     2343.97     2554.19     41.22 o 
   2  -2   1       56.40       52.64      1.31 o 
   3  -2   1      227.39      214.65      6.27 o 
   4  -2   1       45.61       47.67      9.82 o 
   5  -2   1        0.25        0.13      4.96 o 
  -5  -1   1       65.07       40.09     12.81 o 
  -4  -1   1       26.41       29.95      4.14 o 
  -3  -1   1      612.54      687.21     19.22 o 
  -2  -1   1      896.94      994.90     19.66 o 
  -1  -1   1     1160.91     1185.75     21.15 o 
   0  -1   1       12.80       10.47      0.70 o 
   1  -1   1     1337.72     1403.13     21.88 o 
   2  -1   1        0.46        0.11      0.30 o 
   3  -1   1        0.58        1.98      1.16 o 
   4  -1   1      298.20      157.46     93.41 o 
   5  -1   1       21.22       -0.48      5.42 o 
  -5   0   1       17.80        7.13      4.82 o 
  -4   0   1       11.71        8.39      2.93 o 
  -3   0   1      306.46      305.81      6.56 o 
  -2   0   1       65.55       70.41      2.32 o 
  -1   0   1       30.96       27.02      2.26 o 
   0   0   1     2618.10     2790.73     55.64 o 
   1   0   1       94.52       88.39      2.24 o 
   2   0   1        9.03        9.04      0.64 o 
   3   0   1      224.92      235.83      8.89 o 
   4   0   1      267.79      302.56     14.62 o 
   5   0   1        6.02        4.68      3.62 o 
  -5   1   1      127.66      112.43     11.01 o 
  -4   1   1       35.23       30.15      5.96 o 
  -3   1   1      823.54      861.60     20.21 o 
  -2   1   1       58.78       55.12      2.04 o 
  -1   1   1     1346.73     1437.98     24.14 o 
   0   1   1        4.79        6.34      0.76 o 
   1   1   1      485.91      483.82      8.25 o 
   2   1   1      559.60      567.61     14.04 o 
   3   1   1        8.14        7.19      2.54 o 
   4   1   1        2.24        1.42      3.30 o 
   5   1   1       80.93       81.54      7.43 o 
  -5   2   1        4.27        0.89      3.92 o 
  -4   2   1      304.54      337.99     20.37 o 
  -3   2   1      502.50      533.09     12.16 o 
  -2   2   1       28.03       31.64      1.53 o 
  -1   2   1     3313.08     3514.58     61.13 o 
   0   2   1     3614.92     3434.77     63.88 o 
   1   2   1      630.62      645.39     12.09 o 
   2   2   1      334.84      352.30     10.08 o 
   3   2   1        9.51       10.16      3.32 o 
   4   2   1       16.99        7.79     10.72 o 
   5   2   1        2.94        0.31      2.63 o 
  -5   3   1       31.19       32.93     10.45 o 
  -4   3   1       17.24       17.56      3.58 o 
  -3   3   1      102.22       94.67     30.05 o 
  -2   3   1     1058.94     1144.08     38.70 o 
  -1   3   1     1214.51     1304.56     25.83 o 
   0   3   1     1592.02     1611.39     27.63 o 
   1   3   1     2997.82     3263.52     61.97 o 
   2   3   1      408.92      436.10     10.90 o 
   3   3   1        4.62        3.57      1.51 o 
   4   3   1       52.59       63.42      6.70 o 
   5   3   1       10.71        6.68      3.45 o 
  -5   4   1      351.91      392.92     30.21 o 
  -4   4   1      234.98      265.83     13.67 o 
  -3   4   1        7.50        7.83      3.45 o 
  -2   4   1        3.86       15.04      2.08 o 
  -1   4   1      471.23      485.41      9.48 o 
   0   4   1      314.50      296.59      5.71 o 
   1   4   1       35.31       35.30      1.95 o 
   2   4   1        3.05        3.25      1.04 o 
   3   4   1      308.05      334.93     11.73 o 
   4   4   1      389.90      402.02     19.36 o 
   5   4   1      117.17       71.58     32.94 o 
  -5   5   1       77.14       42.64     12.36 o 
  -4   5   1       12.70       15.94      5.11 o 
  -3   5   1       57.16       55.63      6.31 o 
  -2   5   1     1100.27     1016.23     37.33 o 
  -1   5   1      120.34      110.15      2.95 o 
   0   5   1      268.85      243.76      5.03 o 
   1   5   1     1285.02     1373.68     26.31 o 
   2   5   1       52.34       47.41      2.09 o 
   3   5   1       16.06       13.82      2.58 o 
   4   5   1      127.49      130.68     11.67 o 
   5   5   1       35.07       39.87     20.55 o 
  -5   6   1      176.06       98.27     10.92 o 
  -4   6   1        0.12        0.35      5.47 o 
  -3   6   1      160.15      170.98     11.20 o 
  -2   6   1        6.39        2.26      0.82 o 
  -1   6   1      101.03       88.38      2.78 o 
   0   6   1      478.04      425.71      9.03 o 
   1   6   1       44.05       54.17      2.25 o 
   2   6   1      251.28      263.46      8.44 o 
   3   6   1      306.97      308.57     18.93 o 
   4   6   1        2.47        0.58      2.65 o 
  -5   7   1      105.01       67.70      8.35 o 
  -4   7   1        0.90        0.28      3.31 o 
  -3   7   1      406.60      471.24     30.75 o 
  -2   7   1      660.14      658.42     54.84 o 
  -1   7   1      105.88      104.04      3.16 o 
   0   7   1      637.66      609.47     13.79 o 
   1   7   1      142.65      143.69      7.12 o 
   2   7   1       79.05       71.58      4.26 o 
   3   7   1        0.16        0.18      1.89 o 
   4   7   1       71.04       62.00      7.97 o 
  -4   8   1       20.92       30.54      6.16 o 
  -3   8   1        4.38        6.29      4.99 o 
  -2   8   1      205.48      180.31     18.33 o 
  -1   8   1     1600.06     1602.80     49.45 o 
   0   8   1      103.66       97.36      6.54 o 
   1   8   1       40.11       38.71      5.33 o 
   2   8   1       56.67       63.88      5.20 o 
   3   8   1       36.98       37.89      3.80 o 
   4   8   1        9.17        4.19      2.84 o 
  -4   9   1       65.18       82.42      8.19 o 
  -3   9   1        0.47       -0.14      3.47 o 
  -2   9   1      421.75      390.10     48.13 o 
  -1   9   1        8.31        8.07      3.32 o 
   0   9   1       18.03       19.50      3.97 o 
   1   9   1      322.11      337.34     14.26 o 
   2   9   1      155.23      135.70     22.64 o 
   3   9   1        0.38       -0.05      1.35 o 
  -4  10   1        8.90        8.05      5.65 o 
  -3  10   1        0.10       -0.55      3.51 o 
  -2  10   1      217.96      214.73     25.17 o 
  -1  10   1      257.51      257.52     10.71 o 
   0  10   1       29.01       30.84      4.54 o 
   1  10   1       17.56       19.31      4.03 o 
   2  10   1        8.60        7.05      2.84 o 
   3  10   1      142.62      156.23     14.08 o 
  -3  11   1       66.33       74.89      7.86 o 
  -2  11   1        2.21        0.51      1.87 o 
  -1  11   1      524.99      520.72     18.50 o 
   0  11   1      206.10      224.84     10.95 o 
   1  11   1       28.95       29.62      4.32 o 
   2  11   1       12.16        9.97      2.68 o 
  -2  12   1        0.07        0.09      3.94 o 
  -1  12   1      130.17      134.61      6.61 o 
   0  12   1        0.23        0.20      2.11 o 
   1  12   1       16.21       21.68      3.53 o 
   2  12   1       67.86       86.31      8.90 o 
  -1  13   1       16.90       15.33      2.33 o 
   0  13   1       85.63      102.42      6.09 o 
  -1 -13   2      160.16      167.02      9.85 o 
   0 -13   2       45.82       45.64      3.52 o 
   1 -13   2        3.49        2.52      2.53 o 
   2 -13   2      212.85      130.14      9.86 o 
  -2 -12   2       25.45       25.40     11.73 o 
  -1 -12   2      134.80      131.35      6.58 o 
   0 -12   2       39.13       34.79      3.82 o 
   1 -12   2      138.65      135.02      9.89 o 
   2 -12   2      144.51      107.45     32.26 o 
   3 -12   2        3.67        1.47      2.21 o 
  -3 -11   2        0.92        0.19      2.79 o 
  -2 -11   2      205.78      186.25     18.71 o 
  -1 -11   2       89.85       87.32      5.95 o 
   0 -11   2        1.37        1.23      2.43 o 
   1 -11   2       97.04       85.46      6.99 o 
   2 -11   2      167.72      130.46     17.31 o 
   3 -11   2       14.58       21.00      5.12 o 
  -3 -10   2      257.67      208.88    118.43 o 
  -2 -10   2        0.13       -0.09      1.66 o 
  -1 -10   2       23.45       21.87      3.97 o 
   0 -10   2      705.81      648.79     22.82 o 
   1 -10   2        1.96        1.70      2.61 o 
   2 -10   2       56.84       50.03      5.52 o 
   3 -10   2      289.57      368.24     21.51 o 
   4 -10   2        2.89        0.87      3.64 o 
  -4  -9   2       33.10       22.80     11.49 o 
  -3  -9   2      236.25      222.73     36.56 o 
  -2  -9   2       98.65       80.06     11.66 o 
  -1  -9   2      122.51      126.03      7.49 o 
   0  -9   2      165.43      136.31      7.35 o 
   1  -9   2      319.75      277.78     17.20 o 
   2  -9   2     1329.22     1286.17     73.90 o 
   3  -9   2        0.60        0.96      4.29 o 
   4  -9   2        3.29        7.55      5.51 o 
  -4  -8   2       74.02       78.90     10.67 o 
  -3  -8   2      105.00       99.31     20.93 o 
  -2  -8   2       21.97       17.32      2.41 o 
  -1  -8   2      315.12      262.58     12.39 o 
   0  -8   2       34.67       34.51      3.97 o 
   1  -8   2        0.48        0.84      1.53 o 
   2  -8   2        9.80       13.30      2.66 o 
   3  -8   2      148.53      130.08     79.18 o 
   4  -8   2       19.19       77.12     29.15 o 
  -4  -7   2        4.65        5.07      3.31 o 
  -3  -7   2       28.67       22.82      3.82 o 
  -2  -7   2      379.06      368.69     15.68 o 
  -1  -7   2      235.90      230.61      5.94 o 
   0  -7   2      140.10      136.66      3.05 o 
   1  -7   2       80.97       73.43      2.53 o 
   2  -7   2      234.90      222.76      8.56 o 
   3  -7   2       69.62       88.91      9.42 o 
   4  -7   2        7.58        8.02      5.88 o 
   5  -7   2       59.04       45.66     23.61 o 
  -4  -6   2       19.90       28.38      4.24 o 
  -3  -6   2       15.78       15.17      2.62 o 
  -2  -6   2        5.13        3.85      1.22 o 
  -1  -6   2      151.58      146.89      4.05 o 
   0  -6   2      984.25     1052.52     16.64 o 
   1  -6   2       59.50       50.17      1.97 o 
   2  -6   2        8.79        9.30      1.32 o 
   3  -6   2      340.33      359.91     19.58 o 
   4  -6   2       80.19       91.76      9.45 o 
   5  -6   2       38.04       27.29     15.18 o 
  -5  -5   2       75.49       79.90     22.42 o 
  -4  -5   2       83.59       87.92      5.96 o 
  -3  -5   2      276.82      284.13     22.09 o 
  -2  -5   2     1068.24     1122.37     21.74 o 
  -1  -5   2        5.67        6.85      1.22 o 
   0  -5   2      282.68      260.60      4.65 o 
   1  -5   2      277.30      256.84      4.82 o 
   2  -5   2       37.77       38.42      1.97 o 
   3  -5   2       85.94       97.52      7.37 o 
   4  -5   2       14.72       14.50      6.59 o 
   5  -5   2      111.97       65.70     57.72 o 
  -5  -4   2       52.85       54.42     10.18 o 
  -4  -4   2       52.98       61.45      9.06 o 
  -3  -4   2      210.54      212.47      8.03 o 
  -2  -4   2      288.40      297.04      6.11 o 
  -1  -4   2      632.51      688.64     14.08 o 
   0  -4   2     6692.99     7160.47    118.41 o 
   1  -4   2      687.49      775.99     13.69 o 
   2  -4   2      314.71      297.70      6.22 o 
   3  -4   2      773.26      853.95     32.63 o 
   4  -4   2        9.14       11.68      5.48 o 
   5  -4   2        0.14       -0.01     11.96 o 
  -5  -3   2       34.48       30.40      8.23 o 
  -4  -3   2       28.86       31.66      7.30 o 
  -3  -3   2      331.06      340.80      9.74 o 
  -2  -3   2       41.07       39.45      1.65 o 
  -1  -3   2       15.11       15.04      0.90 o 
   0  -3   2       29.79       26.66      1.50 o 
   1  -3   2      474.67      525.90      9.27 o 
   2  -3   2      867.46      928.98     17.34 o 
   3  -3   2        3.66        5.35      1.87 o 
   4  -3   2      231.58      249.57     19.45 o 
   5  -3   2      194.12      249.96     22.03 o 
  -5  -2   2        5.72       -0.21      9.90 o 
  -4  -2   2      280.23      288.17     19.98 o 
  -3  -2   2      138.21      142.33      4.68 o 
  -2  -2   2        0.23        0.34      0.36 o 
  -1  -2   2     1441.14     1548.61     42.49 o 
   0  -2   2      263.07      266.26      5.26 o 
   1  -2   2     1615.51     1726.08     29.06 o 
   2  -2   2      263.16      263.84      5.49 o 
   3  -2   2        1.37        2.09      1.34 o 
   4  -2   2      120.02      122.52     16.72 o 
   5  -2   2       19.66       24.16     10.25 o 
  -5  -1   2      258.19      128.79     18.83 o 
  -4  -1   2       30.45       28.66      4.16 o 
  -3  -1   2      275.04      308.76      9.97 o 
  -2  -1   2     1507.20     1689.80     35.76 o 
  -1  -1   2     1726.46     1812.36     30.64 o 
   0  -1   2       27.71       29.16      1.20 o 
   1  -1   2     2829.19     3025.62     56.26 o 
   2  -1   2       17.34       15.82      0.52 o 
   3  -1   2        0.06        0.88      1.06 o 
   4  -1   2      221.52      231.74     14.59 o 
   5  -1   2        4.99        0.65      2.07 o 
  -4   0   2       37.47       33.40      3.62 o 
  -3   0   2      447.97      467.94     11.35 o 
  -2   0   2      318.28      316.63      7.39 o 
  -1   0   2     2138.44     2428.20     44.25 o 
   0   0   2       50.57       50.00      1.22 o 
   1   0   2     3411.03     3653.24     68.09 o 
   2   0   2       10.40        8.85      0.62 o 
   3   0   2      282.10      318.99     18.71 o 
   4   0   2      255.02      272.12     15.85 o 
   5   0   2       17.49       16.91      4.86 o 
  -4   1   2        2.67        1.58      2.50 o 
  -3   1   2      146.19      143.51      3.11 o 
  -2   1   2      474.92      446.95      9.30 o 
  -1   1   2     1443.44     1598.19     28.49 o 
   0   1   2      324.14      343.72      6.00 o 
   1   1   2     4589.56     5089.60     85.90 o 
   2   1   2      213.94      209.03      4.50 o 
   3   1   2       58.52       66.43      5.96 o 
   4   1   2      102.80      116.54      8.77 o 
   5   1   2        2.55        0.15      2.57 o 
  -4   2   2      131.05      112.39     20.41 o 
  -3   2   2       19.83       16.04      1.29 o 
  -2   2   2        5.63        6.93      0.91 o 
  -1   2   2      181.80      175.94      3.63 o 
   0   2   2     3115.23     3130.43     54.69 o 
   1   2   2      693.89      748.44     11.96 o 
   2   2   2      169.90      155.47      3.72 o 
   3   2   2      505.02      515.90     21.51 o 
   4   2   2      135.16      151.03     11.98 o 
   5   2   2      123.93      137.14     10.47 o 
  -4   3   2      126.97      127.62      8.92 o 
  -3   3   2      311.69      306.23      9.98 o 
  -2   3   2      224.61      202.30      7.09 o 
  -1   3   2       38.40       30.97      2.13 o 
   0   3   2       15.40       13.05      1.19 o 
   1   3   2     1077.87     1074.56     20.72 o 
   2   3   2       15.31       13.51      1.44 o 
   3   3   2       69.32       68.11      6.20 o 
   4   3   2      644.18      733.50     32.15 o 
   5   3   2       45.72       36.39     14.24 o 
  -4   4   2      418.11      459.36     20.91 o 
  -3   4   2       35.45       41.98      4.78 o 
  -2   4   2        1.83        0.97      1.22 o 
  -1   4   2      544.21      533.34     11.36 o 
   0   4   2       39.25       38.61      1.65 o 
   1   4   2       52.36       62.88      2.61 o 
   2   4   2       62.15       49.78      2.52 o 
   3   4   2      185.02      178.43     10.25 o 
   4   4   2        8.12        8.43      4.60 o 
   5   4   2      102.42       37.59     49.01 o 
  -5   5   2      310.96      122.66     14.82 o 
  -4   5   2       11.68       12.16      4.85 o 
  -3   5   2      148.80      163.54     10.03 o 
  -2   5   2      188.43      164.14      5.06 o 
  -1   5   2      149.12      167.27      4.24 o 
   0   5   2      106.66       82.81      2.11 o 
   1   5   2      328.86      322.06      7.27 o 
   2   5   2      215.25      251.92      6.41 o 
   3   5   2       31.53       34.38      3.40 o 
   4   5   2      162.40      179.20     15.52 o 
   5   5   2      101.46       48.08     28.54 o 
  -5   6   2        0.56        0.14      2.18 o 
  -4   6   2        7.45        9.35      3.77 o 
  -3   6   2       24.73       22.24      5.76 o 
  -2   6   2      131.35      146.54      6.33 o 
  -1   6   2       16.90       15.76      1.57 o 
   0   6   2      464.17      435.19      8.86 o 
   1   6   2        7.72       11.45      1.32 o 
   2   6   2       63.18       59.44      3.85 o 
   3   6   2      125.03      127.65      6.45 o 
   4   6   2       11.48        9.08      4.53 o 
  -5   7   2        6.39        1.93      2.97 o 
  -4   7   2       34.46       43.57      5.50 o 
  -3   7   2      437.96      516.54     22.77 o 
  -2   7   2       13.98       12.61      2.71 o 
  -1   7   2      164.89      159.06      5.11 o 
   0   7   2      293.17      285.48     10.62 o 
   1   7   2       12.13       13.43      3.47 o 
   2   7   2       45.98       42.98      3.35 o 
   3   7   2       36.12       37.26      3.72 o 
   4   7   2       98.20       96.95      8.25 o 
  -4   8   2       12.18       15.21      4.93 o 
  -3   8   2       97.57      110.60      8.88 o 
  -2   8   2      132.52      131.24     11.69 o 
  -1   8   2     1523.14     1507.05     48.37 o 
   0   8   2       36.15       35.69      4.25 o 
   1   8   2       45.82       49.95      5.23 o 
   2   8   2      350.10      368.11     14.94 o 
   3   8   2        3.49        0.11      1.46 o 
   4   8   2        0.08       -0.15      1.80 o 
  -4   9   2      211.05      274.27     13.79 o 
  -3   9   2        0.75        0.22      3.45 o 
  -2   9   2        0.28        0.10      1.77 o 
  -1   9   2       30.82       32.25      3.95 o 
   0   9   2      108.82      113.84      7.71 o 
   1   9   2      247.36      266.07     12.25 o 
   2   9   2       35.67       33.99      4.06 o 
   3   9   2        0.50        0.01      1.52 o 
  -4  10   2      135.73      143.40     11.52 o 
  -3  10   2       20.71       24.17      5.38 o 
  -2  10   2        2.39        1.27      1.91 o 
  -1  10   2       34.09       34.96      4.21 o 
   0  10   2      189.14      190.72      9.39 o 
   1  10   2       21.44       26.90      4.47 o 
   2  10   2       51.35       54.81      4.57 o 
   3  10   2        3.37        0.06      2.28 o 
  -3  11   2       64.26       69.46     10.50 o 
  -2  11   2       65.58       45.61     11.50 o 
  -1  11   2        2.01        0.76      2.83 o 
   0  11   2       82.73       97.78      6.53 o 
   1  11   2      124.09      146.95      7.98 o 
   2  11   2       63.42       68.95      8.50 o 
  -2  12   2       19.75       24.65      5.53 o 
  -1  12   2       99.47      101.49      5.58 o 
   0  12   2       14.73       18.47      3.58 o 
   1  12   2       10.31        6.71      4.40 o 
  -1  13   2       46.03       42.86      9.47 o 
   0  13   2      177.59      206.31      8.42 o 
  -1 -13   3      213.57      203.48     10.05 o 
   0 -13   3       21.92       20.28      2.50 o 
   1 -13   3       52.58       53.52      4.50 o 
   2 -13   3      151.93      173.69     15.38 o 
  -2 -12   3        2.06        0.99      1.72 o 
  -1 -12   3      235.76      230.99     11.51 o 
   0 -12   3        2.02        1.13      1.73 o 
   1 -12   3       34.33       34.17      4.83 o 
   2 -12   3        2.74        1.27      1.94 o 
   3 -12   3       12.39       10.80      3.59 o 
  -3 -11   3       24.95       23.52      5.49 o 
  -2 -11   3      263.21      235.76     46.49 o 
  -1 -11   3       52.57       43.60      4.19 o 
   0 -11   3       83.13       70.85      4.75 o 
   1 -11   3      250.80      240.62     12.54 o 
   2 -11   3      169.67      141.59     13.28 o 
   3 -11   3        2.66        1.78      3.62 o 
  -3 -10   3      110.91       93.70     39.71 o 
  -2 -10   3        6.08        3.62      3.13 o 
  -1 -10   3      168.09      143.19      8.28 o 
   0 -10   3       34.93       33.06      4.45 o 
   1 -10   3       17.04       16.52      5.22 o 
   2 -10   3      130.26      124.42      7.29 o 
   3 -10   3      218.22      262.61     19.31 o 
   4 -10   3        8.03        4.73      6.55 o 
  -4  -9   3      112.89       91.84     10.28 o 
  -3  -9   3      235.19      240.42     21.55 o 
  -2  -9   3       35.65       33.82      3.40 o 
  -1  -9   3       76.23       64.82      5.46 o 
   0  -9   3       18.93       13.80      3.57 o 
   1  -9   3       62.18       51.37      3.29 o 
   2  -9   3       34.58       33.53      4.12 o 
   3  -9   3        1.01        0.63      4.31 o 
   4  -9   3       41.42       42.76      7.29 o 
  -4  -8   3      112.67      138.64     13.86 o 
  -3  -8   3      168.93      199.94     12.69 o 
  -2  -8   3        0.05        0.07      1.10 o 
  -1  -8   3      564.84      496.57     21.68 o 
   0  -8   3       41.44       41.17      6.78 o 
   1  -8   3        1.38        0.67      0.93 o 
   2  -8   3      109.40      105.11      6.58 o 
   3  -8   3      142.92      157.93     12.44 o 
   4  -8   3       92.60      104.91     12.33 o 
  -4  -7   3       40.09       37.30      5.78 o 
  -3  -7   3       12.89       17.94      8.02 o 
  -2  -7   3       68.40       67.97      3.13 o 
  -1  -7   3      106.90      102.13      3.30 o 
   0  -7   3      240.61      235.67      4.54 o 
   1  -7   3      412.03      367.57      8.00 o 
   2  -7   3       84.99       88.75      4.83 o 
   3  -7   3      131.45      141.02     10.75 o 
   4  -7   3      102.64      123.09     10.85 o 
   5  -7   3       16.50       10.69      3.43 o 
  -4  -6   3      201.67      239.84     12.02 o 
  -3  -6   3      207.37      231.63     11.91 o 
  -2  -6   3      272.71      265.66      8.19 o 
  -1  -6   3      594.77      539.37     13.24 o 
   0  -6   3      367.28      391.03      6.61 o 
   1  -6   3      872.38      986.66     20.44 o 
   2  -6   3       24.18       21.95      2.23 o 
   3  -6   3      713.20      804.25     33.06 o 
   4  -6   3       63.36       71.96     10.96 o 
   5  -6   3        0.63       -0.02      1.51 o 
  -5  -5   3       60.13       60.51      9.99 o 
  -4  -5   3       15.74       18.22      3.30 o 
  -3  -5   3     1282.91     1547.13    136.10 o 
  -2  -5   3      492.86      460.80     10.22 o 
  -1  -5   3       49.98       67.69      2.24 o 
   0  -5   3      481.41      567.59      9.04 o 
   1  -5   3     3092.06     3259.31     62.09 o 
   2  -5   3      140.62      140.34      3.53 o 
   3  -5   3        1.86        1.28      3.32 o 
   4  -5   3      152.52      170.65     10.88 o 
   5  -5   3      127.82       69.59     69.34 o 
  -5  -4   3       61.86       60.95     10.05 o 
  -4  -4   3       15.25       21.57      3.31 o 
  -3  -4   3      650.28      690.52     27.27 o 
  -2  -4   3      608.70      590.67     11.33 o 
  -1  -4   3      157.31      152.68      3.21 o 
   0  -4   3      339.28      333.67      5.94 o 
   1  -4   3       16.87       16.80      1.03 o 
   2  -4   3      135.21      138.84      3.43 o 
   3  -4   3      228.59      227.94      8.36 o 
   4  -4   3       21.54       25.22      4.45 o 
   5  -4   3      107.94      145.82     17.94 o 
  -5  -3   3        0.82        0.60      4.32 o 
  -4  -3   3        9.09       10.52      2.63 o 
  -3  -3   3      634.94      636.75     24.03 o 
  -2  -3   3       25.98       27.06      1.43 o 
  -1  -3   3        9.43        9.48      0.84 o 
   0  -3   3      148.82      160.87      3.49 o 
   1  -3   3        3.59        2.81      0.55 o 
   2  -3   3       27.70       26.40      1.46 o 
   3  -3   3        5.83        6.09      1.90 o 
   4  -3   3       91.54       79.71      8.64 o 
   5  -3   3       29.24       41.85     12.17 o 
  -5  -2   3        6.07        0.50      3.58 o 
  -4  -2   3      206.39      218.85     16.17 o 
  -3  -2   3       51.18       46.55      2.41 o 
  -2  -2   3      435.41      431.54      8.63 o 
  -1  -2   3     1139.90     1225.16     19.30 o 
   0  -2   3      639.18      655.96     12.18 o 
   1  -2   3     4042.98     4615.71     88.50 o 
   2  -2   3     1423.21     1580.40     29.69 o 
   3  -2   3        1.55        1.90      1.39 o 
   4  -2   3       66.95       71.28      6.04 o 
   5  -2   3        0.18       -0.09      6.16 o 
  -5  -1   3        1.61        1.26      5.41 o 
  -4  -1   3      107.33      110.35      9.93 o 
  -3  -1   3       54.89       46.72      2.09 o 
  -2  -1   3      561.39      713.21     16.43 o 
  -1  -1   3      716.99      800.49     12.44 o 
   0  -1   3     1154.72     1221.45     20.44 o 
   1  -1   3    22704.20    23761.49    519.25 o 
   2  -1   3      909.16     1029.14     21.11 o 
   3  -1   3        9.22        7.73      1.31 o 
   4  -1   3       48.09       52.46      7.13 o 
   5  -1   3        6.74        4.70      3.00 o 
  -4   0   3      140.47      117.94     12.18 o 
  -3   0   3       33.85       38.49      1.45 o 
  -2   0   3     1734.10     2074.56     41.72 o 
  -1   0   3     1008.00     1086.83     19.38 o 
   0   0   3     1480.25     1499.19     23.60 o 
   1   0   3     1714.04     1851.82     32.85 o 
   2   0   3      761.02      821.38     13.42 o 
   3   0   3      687.11      732.80     28.98 o 
   4   0   3       14.33       14.04      5.77 o 
   5   0   3       11.45       11.72      4.49 o 
  -3   1   3      517.45      515.89      9.43 o 
  -2   1   3      207.13      198.84      4.56 o 
  -1   1   3      351.33      377.54      8.44 o 
   0   1   3      762.45      784.85     12.21 o 
   1   1   3     1138.06     1227.72     21.08 o 
   2   1   3       25.24       24.82      0.97 o 
   3   1   3      380.82      412.41     18.09 o 
   4   1   3        1.93        6.83      5.17 o 
   5   1   3        5.01        5.53      4.36 o 
  -4   2   3       60.11       44.78      5.43 o 
  -3   2   3        0.70        0.89      0.83 o 
  -2   2   3      132.17      136.48      3.34 o 
  -1   2   3        8.57        9.54      0.65 o 
   0   2   3       43.96       42.23      1.68 o 
   1   2   3      486.13      492.07      8.20 o 
   2   2   3      131.38      115.35      3.19 o 
   3   2   3       74.16       69.57      6.38 o 
   4   2   3        4.00        3.11      4.84 o 
   5   2   3      220.66      240.94     19.74 o 
  -4   3   3       23.82       19.87      4.76 o 
  -3   3   3      380.06      412.86     13.30 o 
  -2   3   3      100.29      100.19      5.20 o 
  -1   3   3        0.35        0.52      1.10 o 
   0   3   3     2323.78     2406.97     42.24 o 
   1   3   3      566.90      597.61     12.51 o 
   2   3   3      396.57      443.15      9.94 o 
   3   3   3      202.50      203.43     11.15 o 
   4   3   3      163.98      194.86     13.64 o 
   5   3   3      184.08       48.02    107.17 o 
  -4   4   3        0.72        0.71      2.83 o 
  -3   4   3        8.45        8.67      2.05 o 
  -2   4   3      263.32      254.24      7.71 o 
  -1   4   3     5417.84     6294.61    135.87 o 
   0   4   3        0.33        0.24      0.49 o 
   1   4   3      674.71      616.60     26.58 o 
   2   4   3     1122.96     1252.53     34.48 o 
   3   4   3      258.01      269.90     13.75 o 
   4   4   3       20.84       20.86      6.10 o 
   5   4   3        0.07        0.09      2.34 o 
  -5   5   3        1.59        0.63      2.24 o 
  -4   5   3      391.31      186.53    183.28 o 
  -3   5   3       38.60       30.04      4.75 o 
  -2   5   3      159.33      167.59      5.88 o 
  -1   5   3      110.98      116.60      3.96 o 
   0   5   3      128.20      118.90      3.28 o 
   1   5   3      963.57      954.07     24.73 o 
   2   5   3        8.65        8.65      2.31 o 
   3   5   3      402.29      403.34     21.34 o 
   4   5   3       13.65       18.54      5.82 o 
  -5   6   3       50.30       31.71      5.68 o 
  -4   6   3       14.52       18.54      3.47 o 
  -3   6   3      124.09      140.14     10.07 o 
  -2   6   3      506.34      494.30     26.00 o 
  -1   6   3       21.99       19.51      1.66 o 
   0   6   3        0.47        0.08      0.56 o 
   1   6   3       95.76       87.08      4.22 o 
   2   6   3       11.48        9.28      2.11 o 
   3   6   3       54.60       58.01      6.08 o 
   4   6   3        6.84        0.92      3.47 o 
  -4   7   3       74.44       82.97      7.39 o 
  -3   7   3       66.05       79.77      6.67 o 
  -2   7   3        1.70        1.32      2.32 o 
  -1   7   3      245.63      256.09      8.37 o 
   0   7   3      247.38      255.23     10.11 o 
   1   7   3        0.34        0.74      2.57 o 
   2   7   3        8.65        9.69      2.62 o 
   3   7   3      145.17      142.97      9.14 o 
   4   7   3        3.67        0.00      2.20 o 
  -4   8   3       11.26       16.20      4.78 o 
  -3   8   3       31.07       36.33      5.92 o 
  -2   8   3       24.09       26.22      3.70 o 
  -1   8   3      467.30      350.55     71.14 o 
   0   8   3      438.69      455.53     16.45 o 
   1   8   3       99.70      109.84      6.69 o 
   2   8   3      207.80      229.89      9.81 o 
   3   8   3       81.70       68.50     14.13 o 
   4   8   3       59.45       67.35      6.97 o 
  -4   9   3       75.52       84.92      9.41 o 
  -3   9   3       18.68       24.37      5.35 o 
  -2   9   3       23.41       22.53      3.51 o 
  -1   9   3      137.78      139.14      7.17 o 
   0   9   3      689.72      737.95     25.32 o 
   1   9   3      194.14      209.77      9.92 o 
   2   9   3       22.52       25.56      3.77 o 
   3   9   3       11.08       11.41      5.08 o 
  -3  10   3        4.63        5.23      3.16 o 
  -2  10   3      108.66      102.26      7.71 o 
  -1  10   3      105.41      108.96      6.43 o 
   0  10   3       11.97       16.04      3.98 o 
   1  10   3      228.13      273.10     11.92 o 
   2  10   3        0.93        0.49      2.23 o 
   3  10   3        3.40       -0.04      2.36 o 
  -3  11   3        8.49        9.84      3.39 o 
  -2  11   3       59.79       51.91     12.70 o 
  -1  11   3        1.49        1.28      2.00 o 
   0  11   3       62.21       82.40      6.07 o 
   1  11   3       42.23       48.92      4.81 o 
   2  11   3        0.01        0.01      1.41 o 
  -2  12   3      115.36      128.58      9.78 o 
  -1  12   3       70.14       75.62      6.33 o 
   0  12   3       81.51       91.13      7.06 o 
   1  12   3        4.65        1.21      2.39 o 
  -1 -13   4       62.31       53.90      4.76 o 
   0 -13   4       86.87       79.30      5.25 o 
   1 -13   4       17.94       16.06      2.90 o 
   2 -13   4      116.97      136.63     13.06 o 
  -2 -12   4       13.40       11.08      6.82 o 
  -1 -12   4        7.57       15.89      4.12 o 
   0 -12   4        6.00        6.01      2.20 o 
   1 -12   4        1.61        0.78      2.15 o 
   2 -12   4      291.42      277.60     34.11 o 
   3 -12   4       28.36       20.55      4.53 o 
  -3 -11   4        0.24        0.37      6.10 o 
  -2 -11   4      124.69      115.22     32.44 o 
  -1 -11   4        2.97        0.53      1.37 o 
   0 -11   4       17.51       15.56      2.81 o 
   1 -11   4      254.79      243.30     12.25 o 
   2 -11   4       33.71       24.96      3.15 o 
   3 -11   4      127.24      136.22     12.91 o 
  -3 -10   4       31.20       29.55      8.86 o 
  -2 -10   4      144.05      115.37     11.90 o 
  -1 -10   4        1.14        0.48      1.76 o 
   0 -10   4       80.07       77.33      5.45 o 
   1 -10   4        0.55        1.23      3.88 o 
   2 -10   4       21.74       21.70      3.25 o 
   3 -10   4      524.80      557.57     29.27 o 
   4 -10   4        0.03       -0.01      2.67 o 
  -4  -9   4        0.74       -0.02      2.72 o 
  -3  -9   4      156.82      172.66     11.71 o 
  -2  -9   4      221.58      217.72     14.08 o 
  -1  -9   4       17.92       17.48      2.89 o 
   0  -9   4       87.08       66.52      4.94 o 
   1  -9   4       39.23       37.56      4.47 o 
   2  -9   4       19.51       19.32      3.48 o 
   3  -9   4       14.72       16.02      6.10 o 
   4  -9   4       17.50       17.06      5.89 o 
  -4  -8   4        2.27        0.07      2.78 o 
  -3  -8   4      256.16      282.80     16.06 o 
  -2  -8   4        3.55        3.62      2.04 o 
  -1  -8   4       61.28       59.80      3.38 o 
   0  -8   4      673.73      606.28     21.53 o 
   1  -8   4       10.80       10.58      2.77 o 
   2  -8   4      422.69      413.44     15.58 o 
   3  -8   4      197.48      225.45     14.27 o 
   4  -8   4       43.02       43.18     26.59 o 
  -4  -7   4       42.08       50.13      5.92 o 
  -3  -7   4       63.48       79.36      7.06 o 
  -2  -7   4       69.53       66.79      4.18 o 
  -1  -7   4        0.07        0.78      0.91 o 
   0  -7   4     1241.55     1269.59     21.94 o 
   1  -7   4      251.08      217.95      5.08 o 
   2  -7   4       81.17       80.97      4.66 o 
   3  -7   4       53.60       52.33      7.16 o 
   4  -7   4      137.83      166.56     12.58 o 
   5  -7   4       10.39        9.65      3.02 o 
  -4  -6   4       40.00       47.97      5.77 o 
  -3  -6   4      176.44      210.43     11.49 o 
  -2  -6   4      378.32      364.71     13.66 o 
  -1  -6   4      577.73      564.90     12.37 o 
   0  -6   4       20.66       20.32      1.25 o 
   1  -6   4      319.97      312.98      5.68 o 
   2  -6   4      277.19      267.17      8.25 o 
   3  -6   4       61.16       67.43      7.18 o 
   4  -6   4      152.20      164.36     12.59 o 
   5  -6   4        0.50        0.21      1.65 o 
  -5  -5   4       16.05       15.21      6.61 o 
  -4  -5   4       33.47       43.33      4.68 o 
  -3  -5   4      414.16      450.89     19.57 o 
  -2  -5   4      621.79      594.24     21.80 o 
  -1  -5   4      112.91      114.27      2.60 o 
   0  -5   4        1.22        1.85      0.82 o 
   1  -5   4     1612.36     1729.05     30.65 o 
   2  -5   4        0.01        0.53      0.76 o 
   3  -5   4      104.73      101.24      7.58 o 
   4  -5   4       44.78       45.14      6.00 o 
   5  -5   4        1.50       -0.35     13.37 o 
  -5  -4   4       94.29       91.79     11.38 o 
  -4  -4   4        6.56        6.14      2.91 o 
  -3  -4   4      115.67      118.60      7.80 o 
  -2  -4   4      491.64      472.33     11.41 o 
  -1  -4   4      100.64       92.40      2.14 o 
   0  -4   4      728.38      806.89     12.53 o 
   1  -4   4       67.88       75.06      1.99 o 
   2  -4   4      204.62      218.50      7.22 o 
   3  -4   4      162.70      155.01     10.97 o 
   4  -4   4        7.25        8.37      3.54 o 
   5  -4   4       12.29       18.36     11.24 o 
  -5  -3   4       10.11        2.92      4.60 o 
  -4  -3   4       26.22       27.71      3.79 o 
  -3  -3   4       48.60       47.12      4.42 o 
  -2  -3   4     1631.44     1759.07     54.22 o 
  -1  -3   4      215.78      227.96      4.42 o 
   0  -3   4     2244.81     2528.84     41.33 o 
   1  -3   4     1064.49     1237.65     20.45 o 
   2  -3   4      242.69      252.58      5.72 o 
   3  -3   4       70.79       65.90      3.96 o 
   4  -3   4       74.38       62.49      5.74 o 
   5  -3   4        1.76        0.16      6.92 o 
  -5  -2   4       16.37        7.94      4.45 o 
  -4  -2   4      144.76      140.44      7.62 o 
  -3  -2   4        2.07        2.06      2.23 o 
  -2  -2   4      684.94      754.80     20.46 o 
  -1  -2   4      838.73      936.96     15.60 o 
   0  -2   4       14.38       13.48      1.22 o 
   1  -2   4       10.42       17.46      1.66 o 
   2  -2   4      430.38      300.70     70.44 o 
   3  -2   4       38.46       39.45      2.91 o 
   4  -2   4        7.73        9.26      3.70 o 
   5  -2   4       62.41       46.89     13.02 o 
  -4  -1   4      242.54      219.21      9.98 o 
  -3  -1   4        0.29        1.16      1.44 o 
  -2  -1   4        0.97        0.46      0.44 o 
  -1  -1   4      432.42      466.92     12.11 o 
   0  -1   4       37.27       33.53      1.87 o 
   1  -1   4     2289.79     2470.90     43.08 o 
   2  -1   4      430.35      452.18      9.02 o 
   3  -1   4        2.13        2.53      1.12 o 
   4  -1   4      157.43      110.22     98.42 o 
   5  -1   4      119.06      105.64     32.64 o 
  -3   0   4        0.07        0.64      0.69 o 
  -2   0   4      643.67      681.36     13.98 o 
  -1   0   4      929.60     1046.49     19.07 o 
   0   0   4       13.37       14.69      1.35 o 
   1   0   4      165.70      195.48      3.83 o 
   2   0   4      524.26      523.28      9.91 o 
   3   0   4      118.38      122.67      9.13 o 
   4   0   4        7.28        9.12      5.63 o 
   5   0   4        0.99       -0.29      3.32 o 
  -3   1   4      244.13      243.39      5.75 o 
  -2   1   4     1994.86     2380.62     48.53 o 
  -1   1   4      729.41      769.86     15.14 o 
   0   1   4     1854.90     1952.89     30.07 o 
   1   1   4       40.41       39.84      1.55 o 
   2   1   4       81.26       85.97      2.36 o 
   3   1   4      364.39      398.43     18.95 o 
   4   1   4       52.40       55.37      7.94 o 
   5   1   4        1.97        0.01      3.16 o 
  -4   2   4      131.23      106.84      8.75 o 
  -3   2   4      202.47      189.59      5.72 o 
  -2   2   4      579.73      576.04     15.12 o 
  -1   2   4     2270.35     2544.54     44.23 o 
   0   2   4      476.44      499.55      7.94 o 
   1   2   4        0.31        0.62      0.72 o 
   2   2   4     2522.90     2741.23     53.32 o 
   3   2   4        8.44       11.91      4.28 o 
   4   2   4        1.92        1.49      4.59 o 
   5   2   4      119.41      131.73     10.94 o 
  -4   3   4      728.65      697.40     42.06 o 
  -3   3   4      505.45      511.63     16.33 o 
  -2   3   4        8.92       12.49      1.91 o 
  -1   3   4      156.83      118.97      3.91 o 
   0   3   4      707.17      686.84     12.06 o 
   1   3   4      182.47      154.19      3.50 o 
   2   3   4      351.33      359.34      7.75 o 
   3   3   4       56.25       54.38      6.42 o 
   4   3   4      111.97      126.65     10.99 o 
   5   3   4       10.83        0.36      2.59 o 
  -5   4   4       11.57        1.04      2.14 o 
  -4   4   4       20.76       24.36      5.86 o 
  -3   4   4      177.16      182.65      8.34 o 
  -2   4   4      132.39      129.91      4.82 o 
  -1   4   4     1942.08     2235.88     46.65 o 
   0   4   4       42.73       34.28      1.36 o 
   1   4   4      334.13      356.60      7.85 o 
   2   4   4      701.03      705.79     15.48 o 
   3   4   4       10.04       14.06      4.72 o 
   4   4   4       19.11       21.45      6.29 o 
   5   4   4       22.07        5.39      3.86 o 
  -5   5   4        8.28        1.04      3.96 o 
  -4   5   4      389.32      465.63     29.35 o 
  -3   5   4       13.59       13.72      2.12 o 
  -2   5   4        0.63        1.63      1.79 o 
  -1   5   4       64.28       56.96      2.55 o 
   0   5   4       64.44       65.53      2.50 o 
   1   5   4      123.33      114.54      3.60 o 
   2   5   4        5.82        6.92      1.90 o 
   3   5   4      161.46      172.58     11.10 o 
   4   5   4      139.11      159.41     12.10 o 
  -5   6   4       68.57       32.42      6.50 o 
  -4   6   4      365.76      426.93     27.29 o 
  -3   6   4        1.09        0.54      1.42 o 
  -2   6   4      304.14      309.50     11.53 o 
  -1   6   4      207.78      246.69      6.48 o 
   0   6   4      201.09      188.20      6.45 o 
   1   6   4      634.08      709.99     22.91 o 
   2   6   4        0.90        1.73      1.89 o 
   3   6   4        0.13        0.21      2.97 o 
   4   6   4        0.49        0.19      3.06 o 
  -4   7   4       36.58       38.81      7.64 o 
  -3   7   4       20.66       20.83      5.17 o 
  -2   7   4       11.96        8.21      2.80 o 
  -1   7   4       81.37       86.97      4.51 o 
   0   7   4     1830.91     1897.49     58.92 o 
   1   7   4       64.87       76.77      6.65 o 
   2   7   4       11.02       10.56      2.89 o 
   3   7   4       66.34       60.70     12.95 o 
   4   7   4        0.31       -0.33      2.93 o 
  -4   8   4       11.91       15.10      5.89 o 
  -3   8   4       80.54       89.80      7.12 o 
  -2   8   4       11.11       14.88      3.25 o 
  -1   8   4      297.17      281.78     12.48 o 
   0   8   4       69.59       74.83      6.19 o 
   1   8   4        8.31       10.32      3.69 o 
   2   8   4      225.93      250.66     10.44 o 
   3   8   4       30.78       33.56      7.12 o 
  -4   9   4       45.77       60.54      7.98 o 
  -3   9   4      151.03      174.71      9.31 o 
  -2   9   4        0.01        0.05      1.60 o 
  -1   9   4      170.43      176.35      8.16 o 
   0   9   4      673.92      750.33     26.51 o 
   1   9   4        2.77        2.11      3.18 o 
   2   9   4       50.95       54.63      4.60 o 
   3   9   4        1.01        0.04      2.83 o 
  -3  10   4      257.74      272.15     19.98 o 
  -2  10   4      184.04      168.28     18.34 o 
  -1  10   4       52.97       59.10      4.63 o 
   0  10   4      162.03      183.23      9.02 o 
   1  10   4      435.81      519.59     19.01 o 
   2  10   4       26.90       25.62      3.39 o 
  -3  11   4       12.75        5.99      3.27 o 
  -2  11   4       46.49       46.20      8.78 o 
  -1  11   4       29.56       34.94      3.72 o 
   0  11   4      240.79      281.98     11.69 o 
   1  11   4      100.36       88.35     40.27 o 
   2  11   4        2.51        0.75      1.61 o 
  -2  12   4      130.13      163.08     10.57 o 
  -1  12   4        0.01        0.03      1.33 o 
   0  12   4      123.60      152.28      7.16 o 
   1  12   4       12.14       15.59      2.86 o 
  -1 -13   5        6.60        9.46      2.70 o 
   0 -13   5      189.66      138.53     34.25 o 
   1 -13   5       11.92       11.28      2.29 o 
   2 -13   5        7.58        6.88      2.64 o 
  -2 -12   5       36.43       34.95     15.06 o 
  -1 -12   5      179.26      187.41      9.81 o 
   0 -12   5       78.95       61.37      3.65 o 
   1 -12   5        1.92        0.90      1.95 o 
   2 -12   5       85.58       66.66     13.23 o 
   3 -12   5       27.85       21.19      4.11 o 
  -2 -11   5       25.77       22.39     10.77 o 
  -1 -11   5        4.89        5.90      4.32 o 
   0 -11   5       17.95       14.76      2.82 o 
   1 -11   5      236.50      230.99     11.44 o 
   2 -11   5        2.61        1.21      3.00 o 
   3 -11   5       65.85       69.94      7.09 o 
  -3 -10   5        0.37        0.44      2.39 o 
  -2 -10   5      160.01      135.82     10.57 o 
  -1 -10   5      600.83      599.40     28.57 o 
   0 -10   5       15.23       14.92      3.08 o 
   1 -10   5       31.46       30.39      6.04 o 
   2 -10   5       18.37       22.80      3.30 o 
   3 -10   5      665.02      717.72     34.70 o 
   4 -10   5        1.74        0.92      3.38 o 
  -3  -9   5      164.34      194.43     13.03 o 
  -2  -9   5      165.33      174.82     12.07 o 
  -1  -9   5        6.76        7.14      2.46 o 
   0  -9   5      520.41      430.24     19.23 o 
   1  -9   5      257.13      250.03     10.33 o 
   2  -9   5       43.70       39.17      4.14 o 
   3  -9   5       41.11       35.29      7.46 o 
   4  -9   5      118.12      135.43     11.09 o 
  -4  -8   5        0.07        0.26      3.67 o 
  -3  -8   5        0.67       -0.02      3.47 o 
  -2  -8   5       89.73       88.19      7.37 o 
  -1  -8   5      203.38      197.94      8.24 o 
   0  -8   5       49.86       47.65      2.96 o 
   1  -8   5       12.38       13.81      3.02 o 
   2  -8   5      270.71      255.69     13.75 o 
   3  -8   5        6.42        5.65      5.23 o 
   4  -8   5       49.82       48.78      7.75 o 
  -4  -7   5       41.08       51.94      6.39 o 
  -3  -7   5       95.42      117.11      8.69 o 
  -2  -7   5        2.29        2.04      1.37 o 
  -1  -7   5        0.64        1.20      2.02 o 
   0  -7   5      668.90      650.28     12.23 o 
   1  -7   5      300.79      295.80      7.92 o 
   2  -7   5        0.22        0.07      1.48 o 
   3  -7   5        4.03        1.90      4.23 o 
   4  -7   5       38.51       41.30      7.00 o 
   5  -7   5        2.55        2.66     18.35 o 
  -4  -6   5       82.57       95.49      6.98 o 
  -3  -6   5      189.43      200.25     13.93 o 
  -2  -6   5      440.60      428.31     23.35 o 
  -1  -6   5     1404.21     1484.63     31.33 o 
   0  -6   5      364.31      354.10      6.64 o 
   1  -6   5      491.10      487.61     10.68 o 
   2  -6   5      694.09      681.24     18.05 o 
   3  -6   5       32.65       37.70      5.84 o 
   4  -6   5      122.67      133.17     11.17 o 
   5  -6   5       11.02        5.77      3.23 o 
  -5  -5   5        3.88        1.43      4.36 o 
  -4  -5   5      170.82      205.60     17.02 o 
  -3  -5   5      143.81      159.29      9.75 o 
  -2  -5   5        5.37        6.59      4.26 o 
  -1  -5   5      416.13      395.97      7.64 o 
   0  -5   5     1520.94     1727.68     28.57 o 
   1  -5   5     1770.98      715.18    427.32 o 
   2  -5   5       12.62       11.26      1.35 o 
   3  -5   5      437.69      453.50     19.72 o 
   4  -5   5      124.21      141.14      9.63 o 
   5  -5   5        0.07        0.04     10.80 o 
  -5  -4   5      128.72       99.42     11.35 o 
  -4  -4   5       22.20       22.08      3.99 o 
  -3  -4   5      121.49      126.28      9.37 o 
  -2  -4   5     1087.07     1167.98     30.40 o 
  -1  -4   5       11.07       10.64      0.69 o 
   0  -4   5       83.37       86.33      2.42 o 
   1  -4   5       69.35       77.89      1.93 o 
   2  -4   5      173.31      189.38      5.08 o 
   3  -4   5       41.44       40.92      3.57 o 
   4  -4   5       64.30       50.75     30.05 o 
   5  -4   5       35.87       51.88     13.38 o 
  -5  -3   5        7.45        2.38      4.05 o 
  -4  -3   5       21.51       22.55      3.81 o 
  -3  -3   5      120.63      111.47      6.73 o 
  -2  -3   5      218.23      215.15      9.04 o 
  -1  -3   5       43.34       38.10      1.10 o 
   0  -3   5     1262.40     1325.91     23.22 o 
   1  -3   5       18.33       18.54      0.74 o 
   2  -3   5      656.18      684.50     14.63 o 
   3  -3   5      187.89      200.21      7.93 o 
   4  -3   5       50.97       42.66      3.89 o 
   5  -3   5       41.49       53.18     13.71 o 
  -5  -2   5        6.14        0.86      2.86 o 
  -4  -2   5       66.86       61.31      5.04 o 
  -3  -2   5        9.98        9.40      3.55 o 
  -2  -2   5       13.54       16.76      1.74 o 
  -1  -2   5      356.97      370.36      7.33 o 
   0  -2   5      236.71      234.88      4.34 o 
   1  -2   5        0.31        0.78      0.96 o 
   2  -2   5      706.83      679.61     13.23 o 
   3  -2   5        9.31       11.69      2.71 o 
   4  -2   5        0.32        0.05      2.46 o 
   5  -2   5      157.09      134.82     17.71 o 
  -4  -1   5      164.00      153.67      9.57 o 
  -3  -1   5      504.67      497.13     19.21 o 
  -2  -1   5     1081.83     1234.08     54.38 o 
  -1  -1   5      141.25      118.65      3.56 o 
   0  -1   5      192.28      184.84      3.61 o 
   1  -1   5      894.84      977.84     17.59 o 
   2  -1   5     2025.55     2202.46     39.61 o 
   3  -1   5       92.68       51.78     25.06 o 
   4  -1   5       81.21       97.00      8.45 o 
   5  -1   5       84.82       77.25     19.70 o 
  -4   0   5       44.10       46.12      4.82 o 
  -3   0   5       17.27       19.29      1.71 o 
  -2   0   5      623.22      603.26     23.61 o 
  -1   0   5      439.96      419.82      8.98 o 
   0   0   5        2.64        1.61      0.88 o 
   1   0   5     3632.38     4154.75     74.67 o 
   2   0   5     1145.42     1245.38     24.81 o 
   3   0   5      141.72      144.16      9.93 o 
   4   0   5       19.08       19.44      6.10 o 
   5   0   5       13.45       10.51      5.36 o 
  -4   1   5       41.57       29.38      3.75 o 
  -3   1   5       65.55       59.62      4.29 o 
  -2   1   5        2.38        1.78      0.72 o 
  -1   1   5       54.60       55.08      1.63 o 
   0   1   5      484.30      481.38      8.06 o 
   1   1   5       44.91       38.81      1.47 o 
   2   1   5     1015.03     1066.18     26.93 o 
   3   1   5      110.93      118.43      9.24 o 
   4   1   5       35.28       40.64      7.39 o 
   5   1   5        4.81        0.39      3.24 o 
  -4   2   5        5.40        1.08      2.62 o 
  -3   2   5      314.68      311.31     13.17 o 
  -2   2   5     1486.61     1623.25     48.12 o 
  -1   2   5      346.22      382.53      7.01 o 
   0   2   5      145.71      142.68      3.26 o 
   1   2   5      102.78       83.89      2.20 o 
   2   2   5      110.71      103.03      3.72 o 
   3   2   5        0.31       -0.15      4.65 o 
   4   2   5        0.13        0.26      5.67 o 
   5   2   5      103.97      118.84     10.41 o 
  -4   3   5      605.77      601.32     35.40 o 
  -3   3   5      506.36      521.86     20.94 o 
  -2   3   5      385.57      452.28     11.61 o 
  -1   3   5      533.02      475.19     10.35 o 
   0   3   5      550.66      526.14      9.59 o 
   1   3   5       76.20       83.55      2.18 o 
   2   3   5      369.87      389.41     10.12 o 
   3   3   5       29.93       29.59      6.07 o 
   4   3   5       31.17       33.48      7.02 o 
   5   3   5        2.99        0.02      2.67 o 
  -5   4   5        0.34        0.16      1.55 o 
  -4   4   5      385.55      431.12     26.80 o 
  -3   4   5       36.07       32.49      3.94 o 
  -2   4   5      184.71      191.87      8.43 o 
  -1   4   5        2.23        6.06      1.46 o 
   0   4   5      278.40      277.03      7.01 o 
   1   4   5      109.44      103.49      3.10 o 
   2   4   5       13.73       10.93      1.85 o 
   3   4   5       17.43       20.53      5.67 o 
   4   4   5       48.74       58.51      8.18 o 
  -5   5   5        3.40        0.59      2.28 o 
  -4   5   5       25.85       28.03      6.71 o 
  -3   5   5       14.31       14.89      3.31 o 
  -2   5   5       94.55       92.68      4.98 o 
  -1   5   5      198.16      193.48      5.35 o 
   0   5   5       39.14       50.05      2.71 o 
   1   5   5      142.96      143.27      7.39 o 
   2   5   5        5.02        3.57      1.76 o 
   3   5   5       27.90       26.75      5.67 o 
   4   5   5       31.14       34.10      9.38 o 
  -4   6   5       43.62       44.62      8.10 o 
  -3   6   5       40.26       36.58      6.79 o 
  -2   6   5      409.29      415.17     14.17 o 
  -1   6   5        9.86        7.68      1.86 o 
   0   6   5      329.31      301.01     24.09 o 
   1   6   5      361.64      380.55     13.56 o 
   2   6   5       28.81       29.84      2.67 o 
   3   6   5       35.78       34.89      5.62 o 
   4   6   5       55.39       68.57      8.49 o 
  -4   7   5       44.77       54.62      8.46 o 
  -3   7   5        0.85        1.53      1.80 o 
  -2   7   5       38.36       35.04      3.62 o 
  -1   7   5       15.70       17.61      2.30 o 
   0   7   5     1128.52     1212.46     38.49 o 
   1   7   5       19.09       21.39      3.82 o 
   2   7   5       30.22       35.43      3.76 o 
   3   7   5      208.54      218.01     50.70 o 
   4   7   5        0.62       -0.01      2.77 o 
  -4   8   5       25.01       27.24      6.54 o 
  -3   8   5      638.55      617.13     69.42 o 
  -2   8   5      138.61      134.03     10.65 o 
  -1   8   5       93.57       81.35      7.42 o 
   0   8   5       92.34       93.58      6.16 o 
   1   8   5       45.75       51.03      5.59 o 
   2   8   5      193.21      202.97      8.79 o 
   3   8   5        3.32        0.04      3.30 o 
  -4   9   5      136.01      160.95     16.61 o 
  -3   9   5       88.57       78.40     16.33 o 
  -2   9   5        4.09        2.21      2.02 o 
  -1   9   5      221.34      215.07     16.83 o 
   0   9   5        0.85        0.83      2.73 o 
   1   9   5       87.21       87.68      6.17 o 
   2   9   5      126.05      152.41      7.29 o 
   3   9   5       13.80       17.25      5.25 o 
  -3  10   5       28.86       25.82      8.87 o 
  -2  10   5       71.29       69.37      9.32 o 
  -1  10   5        2.08        1.53      2.10 o 
   0  10   5       44.03       52.74      5.04 o 
   1  10   5        4.43        2.26      3.01 o 
   2  10   5       20.17       27.11     10.11 o 
  -2  11   5       44.94       49.94      7.70 o 
  -1  11   5       68.62       69.43     10.74 o 
   0  11   5       30.84       35.00      4.52 o 
   1  11   5       29.67       34.76      4.67 o 
  -1  12   5       14.84       11.32      5.26 o 
   0  12   5      155.90      187.56      9.69 o 
  -1 -13   6        3.61        2.32      2.97 o 
   0 -13   6      236.84      246.64     16.38 o 
   1 -13   6        0.99        1.37      3.21 o 
  -2 -12   6        0.34       -0.02      4.91 o 
  -1 -12   6      179.90      177.05     11.10 o 
   0 -12   6      144.20      131.50     11.73 o 
   1 -12   6       47.91       37.23     10.86 o 
   2 -12   6      105.56       80.78     12.58 o 
  -2 -11   6      102.42       71.40     36.36 o 
  -1 -11   6       13.52       16.52      4.81 o 
   0 -11   6       15.08        9.07      4.48 o 
   1 -11   6       26.87       23.14      3.78 o 
   2 -11   6       15.74       10.02      3.43 o 
   3 -11   6       83.70       87.71      7.47 o 
  -3 -10   6       63.59       65.16     12.12 o 
  -2 -10   6      235.89      200.01     22.38 o 
  -1 -10   6       77.99       85.35      8.50 o 
   0 -10   6       39.34       39.24      5.64 o 
   1 -10   6      130.99      114.47     10.95 o 
   2 -10   6       25.12       30.81      3.71 o 
   3 -10   6        1.34        2.77      4.52 o 
   4 -10   6       35.53       42.75      5.72 o 
  -3  -9   6       38.22       46.50      6.91 o 
  -2  -9   6      479.53      489.92     30.57 o 
  -1  -9   6      139.15      129.90      6.87 o 
   0  -9   6      365.34      319.71     16.29 o 
   1  -9   6       77.19       76.86      5.13 o 
   2  -9   6        1.04        0.59      2.18 o 
   3  -9   6       90.54       99.53     10.35 o 
   4  -9   6       55.76       67.47      7.91 o 
  -4  -8   6        0.47        0.05      2.44 o 
  -3  -8   6       52.03       55.61      6.86 o 
  -2  -8   6      450.94      453.73     20.83 o 
  -1  -8   6      359.39      348.41     12.69 o 
   0  -8   6        2.52        2.96      2.05 o 
   1  -8   6       15.24       14.17      3.13 o 
   2  -8   6      451.28      446.74     16.89 o 
   3  -8   6        2.18        5.61      4.79 o 
   4  -8   6       37.03       33.53     20.02 o 
  -4  -7   6       92.06      105.59      8.70 o 
  -3  -7   6      251.23      292.71     16.41 o 
  -2  -7   6      304.91      326.54     15.78 o 
  -1  -7   6     1245.90     1288.19     39.39 o 
   0  -7   6      265.79      223.02      5.37 o 
   1  -7   6      502.46      525.16     14.77 o 
   2  -7   6       10.28        8.30      2.50 o 
   3  -7   6        3.79        3.19      4.23 o 
   4  -7   6      162.25      191.32     13.02 o 
  -4  -6   6       48.61       58.52      5.94 o 
  -3  -6   6        1.29        1.71      3.69 o 
  -2  -6   6     1610.13     1765.96     68.18 o 
  -1  -6   6      177.35      177.65      5.24 o 
   0  -6   6        0.74        0.51      0.67 o 
   1  -6   6        1.89        4.76      1.12 o 
   2  -6   6      337.83      338.63     10.40 o 
   3  -6   6       92.46       93.82      7.64 o 
   4  -6   6        0.65        0.35      3.50 o 
   5  -6   6        8.54        3.34     15.21 o 
  -4  -5   6      136.09      168.40     18.17 o 
  -3  -5   6        2.89        4.09      3.92 o 
  -2  -5   6      278.43      283.87     12.72 o 
  -1  -5   6     1173.52     1221.64     23.44 o 
   0  -5   6       50.51       51.27      1.63 o 
   1  -5   6      127.93      120.33      3.29 o 
   2  -5   6        5.89        6.46      1.52 o 
   3  -5   6        2.15        0.79      2.00 o 
   4  -5   6      149.09      178.73     10.74 o 
   5  -5   6        0.09        0.43     12.68 o 
  -5  -4   6       87.80       57.77      8.45 o 
  -4  -4   6       45.74       48.21      5.26 o 
  -3  -4   6        1.57        1.77      3.06 o 
  -2  -4   6      698.26      679.39     25.98 o 
  -1  -4   6       24.87       28.09      1.57 o 
   0  -4   6      155.37      172.59      3.56 o 
   1  -4   6      139.99      115.88      3.67 o 
   2  -4   6       21.92       23.08      1.66 o 
   3  -4   6        0.57        1.11      2.26 o 
   4  -4   6       44.39       36.24      3.84 o 
   5  -4   6       11.59        3.44      8.83 o 
  -5  -3   6       44.83       21.39      5.55 o 
  -4  -3   6       28.72       30.17      4.35 o 
  -3  -3   6      350.43      353.28     15.18 o 
  -2  -3   6      169.28      171.32      6.55 o 
  -1  -3   6       26.09       29.36      1.61 o 
   0  -3   6      481.44      460.22      8.38 o 
   1  -3   6       17.44       16.07      0.77 o 
   2  -3   6     1186.67     1353.05     26.50 o 
   3  -3   6      499.96      519.87     17.25 o 
   4  -3   6       19.56       17.23      5.37 o 
   5  -3   6        5.89        0.88      7.74 o 
  -5  -2   6       43.66        6.11      3.78 o 
  -4  -2   6       20.96       17.57      3.11 o 
  -3  -2   6      604.48      607.81     23.80 o 
  -2  -2   6      145.11      132.90      6.58 o 
  -1  -2   6      387.34      501.10     12.22 o 
   0  -2   6       40.37       40.32      1.39 o 
   1  -2   6      274.97      268.46      7.47 o 
   2  -2   6     5503.89     6327.25    128.02 o 
   3  -2   6      101.63       96.95      5.13 o 
   4  -2   6       10.65        9.75      4.69 o 
   5  -2   6       36.86       48.21     12.72 o 
  -4  -1   6      455.36      407.85     48.21 o 
  -3  -1   6      392.07      385.59     15.68 o 
  -2  -1   6       55.44       58.48      2.83 o 
  -1  -1   6     2807.57     3308.04     68.62 o 
   0  -1   6      302.42      293.29      5.56 o 
   1  -1   6       43.34       40.52      1.49 o 
   2  -1   6       13.09       14.35      1.53 o 
   3  -1   6       61.85       57.17      4.21 o 
   4  -1   6      197.28      220.09     13.60 o 
   5  -1   6        2.74       -0.30      2.90 o 
  -4   0   6       57.52       51.90      5.61 o 
  -3   0   6      411.45      391.17     15.29 o 
  -2   0   6      964.86     1008.35     42.17 o 
  -1   0   6      262.23      263.14      7.48 o 
   0   0   6        2.06        2.35      0.84 o 
   1   0   6      569.86      553.61     13.68 o 
   2   0   6      595.77      619.39     18.08 o 
   3   0   6        6.84        5.26      3.77 o 
   4   0   6      140.29      155.07     12.12 o 
   5   0   6        0.73       -0.07      2.69 o 
  -4   1   6       61.76       55.59      5.45 o 
  -3   1   6      218.66      214.55      9.92 o 
  -2   1   6      360.99      358.43     11.35 o 
  -1   1   6      741.78      763.17     13.65 o 
   0   1   6      347.52      349.28      6.13 o 
   1   1   6      478.29      479.96     10.23 o 
   2   1   6      185.98      192.32      5.59 o 
   3   1   6       51.82       55.78      7.03 o 
   4   1   6       17.65       11.99      9.22 o 
   5   1   6        0.83       -0.23      3.12 o 
  -4   2   6        4.06        3.76      1.99 o 
  -3   2   6      143.56      139.72      7.62 o 
  -2   2   6       64.94       62.20      4.68 o 
  -1   2   6       50.69       48.48      1.71 o 
   0   2   6      998.19     1023.82     18.13 o 
   1   2   6      121.76      103.73      2.51 o 
   2   2   6        6.80        7.11      1.57 o 
   3   2   6      436.85      472.79     24.26 o 
   4   2   6       29.07       31.72      7.51 o 
   5   2   6       20.51       26.15      7.93 o 
  -4   3   6       19.67       12.21      2.51 o 
  -3   3   6       55.55       59.41      5.20 o 
  -2   3   6       27.30       24.33      3.86 o 
  -1   3   6      150.00      146.49      4.01 o 
   0   3   6     2865.17     3152.49     57.00 o 
   1   3   6      278.86      302.03      5.72 o 
   2   3   6       38.57       37.61      3.60 o 
   3   3   6      473.98      526.63     28.23 o 
   4   3   6        0.01        0.01      3.93 o 
  -4   4   6        5.62        6.79      4.79 o 
  -3   4   6      832.18      833.16     55.41 o 
  -2   4   6       37.81       34.09      5.15 o 
  -1   4   6       23.91       27.81      1.83 o 
   0   4   6        5.59        8.76      1.36 o 
   1   4   6        1.14        1.16      1.04 o 
   2   4   6      600.14      608.52     20.07 o 
   3   4   6        7.46        7.07      4.75 o 
   4   4   6       45.54       55.68      8.37 o 
  -4   5   6      108.48      137.61     12.54 o 
  -3   5   6      108.96      104.93     10.67 o 
  -2   5   6      217.72      197.25     11.10 o 
  -1   5   6      403.49      378.74     10.70 o 
   0   5   6       27.66       24.26      1.72 o 
   1   5   6       22.16       27.23      3.58 o 
   2   5   6      138.32      134.58      6.52 o 
   3   5   6        0.06       -0.01      2.95 o 
   4   5   6       15.07       16.56      6.17 o 
  -4   6   6       32.12       36.67      7.52 o 
  -3   6   6        0.36        0.70      2.45 o 
  -2   6   6      154.00      145.17      6.68 o 
  -1   6   6        4.90        1.84      1.49 o 
   0   6   6      250.44      266.96     10.19 o 
   1   6   6      214.39      232.30      9.43 o 
   2   6   6        6.35        2.48      1.74 o 
   3   6   6        4.75        6.67      5.66 o 
   4   6   6       83.20      105.68     24.43 o 
  -4   7   6        6.42        8.99      5.44 o 
  -3   7   6        2.27        3.38      2.85 o 
  -2   7   6       28.43       27.30      2.91 o 
  -1   7   6       11.21       16.43      2.21 o 
   0   7   6      254.23      280.79     11.14 o 
   1   7   6      760.95      835.88     27.84 o 
   2   7   6       93.37       98.30      5.46 o 
   3   7   6      153.63      111.35     49.82 o 
  -4   8   6       11.65       12.63      6.39 o 
  -3   8   6      173.10      170.67     21.60 o 
  -2   8   6       14.37       17.93      2.71 o 
  -1   8   6        1.26        0.36      1.24 o 
   0   8   6      180.09      203.85      9.29 o 
   1   8   6      442.00      496.54     18.01 o 
   2   8   6       15.23       14.69      2.86 o 
   3   8   6       52.84       37.16     31.54 o 
  -3   9   6        2.83        0.98      1.88 o 
  -2   9   6       15.46       13.16      2.35 o 
  -1   9   6      176.10      184.15     12.77 o 
   0   9   6       85.68      144.17     43.46 o 
   1   9   6        4.09       13.51      6.47 o 
   2   9   6      107.83      115.80      5.93 o 
   3   9   6        4.68        8.91      4.32 o 
  -3  10   6       23.40       17.90      5.15 o 
  -2  10   6       39.64       38.10      9.24 o 
  -1  10   6       21.05       20.23      3.72 o 
   0  10   6       19.65       22.36      3.62 o 
   1  10   6        3.31        4.90      3.32 o 
   2  10   6        2.11        1.19      1.50 o 
  -2  11   6       35.09       34.91      7.29 o 
  -1  11   6       29.75       23.96      6.08 o 
   0  11   6        5.81        4.28      2.51 o 
   1  11   6       77.99       84.82      4.87 o 
   0 -13   7       16.75       25.00      5.46 o 
   1 -13   7       33.83       36.82      5.38 o 
  -2 -12   7       10.05       11.90      8.32 o 
  -1 -12   7       68.63       76.19      6.69 o 
   0 -12   7       19.23       15.05      5.65 o 
   1 -12   7        0.19        0.99      3.61 o 
   2 -12   7      120.27      103.35     15.17 o 
  -2 -11   7       72.59       53.07     19.00 o 
  -1 -11   7      181.41      181.96     10.82 o 
   0 -11   7       38.62       41.28      7.52 o 
   1 -11   7       13.68       12.71      5.50 o 
   2 -11   7       19.27       15.67      2.75 o 
   3 -11   7        4.20        1.28      2.60 o 
  -3 -10   7       76.22       79.36      7.35 o 
  -2 -10   7      568.14      555.95     44.51 o 
  -1 -10   7      169.95      159.03      8.01 o 
   0 -10   7       27.59       24.92     10.42 o 
   1 -10   7      201.89      165.74     11.08 o 
   2 -10   7       26.84       32.02      4.30 o 
   3 -10   7        0.63        0.75      3.43 o 
  -3  -9   7        0.39        0.02      3.20 o 
  -2  -9   7       11.37       12.83      7.40 o 
  -1  -9   7        1.81        2.33      2.45 o 
   0  -9   7      179.52      168.35      7.61 o 
   1  -9   7       41.30       46.03      4.55 o 
   2  -9   7        1.54        0.53      2.25 o 
   3  -9   7      222.14      251.15     16.37 o 
   4  -9   7       45.66       59.58      7.14 o 
  -4  -8   7        0.19        0.21      2.72 o 
  -3  -8   7       85.14       92.00      8.48 o 
  -2  -8   7       19.65       19.77      5.43 o 
  -1  -8   7        0.64        1.97      2.41 o 
   0  -8   7      120.41      119.00      6.61 o 
   1  -8   7      290.14      300.17     16.13 o 
   2  -8   7        8.61        7.63      3.15 o 
   3  -8   7       21.41       20.90      5.44 o 
   4  -8   7        0.22       -0.09      3.08 o 
  -4  -7   7       24.40       30.22      5.78 o 
  -3  -7   7       56.23       60.75      7.35 o 
  -2  -7   7      346.86      357.51     16.48 o 
  -1  -7   7      572.03      554.72     21.81 o 
   0  -7   7      432.69      409.20     11.52 o 
   1  -7   7        1.99        3.20      1.96 o 
   2  -7   7      108.77      113.22      5.61 o 
   3  -7   7      243.57      267.33     13.67 o 
   4  -7   7        2.52        1.80      3.86 o 
  -4  -6   7        0.45        1.16      3.24 o 
  -3  -6   7      101.47      113.63      9.94 o 
  -2  -6   7      526.79      529.29     22.33 o 
  -1  -6   7       11.70        8.60      2.31 o 
   0  -6   7      106.24       98.84      3.48 o 
   1  -6   7       51.00       47.71      2.20 o 
   2  -6   7      374.19      353.03     10.65 o 
   3  -6   7        0.14        0.04      2.45 o 
   4  -6   7       39.18       37.30     10.94 o 
  -4  -5   7      209.29      270.74     34.04 o 
  -3  -5   7       45.66       44.44      5.94 o 
  -2  -5   7      157.82      159.79      8.81 o 
  -1  -5   7      368.36      347.50      7.34 o 
   0  -5   7       44.42       46.84      1.93 o 
   1  -5   7        4.51        2.62      0.98 o 
   2  -5   7        6.06        8.11      2.06 o 
   3  -5   7        3.20        1.62      2.47 o 
   4  -5   7       24.25       29.65      4.71 o 
   5  -5   7        4.67        1.18     12.60 o 
  -4  -4   7        0.31        0.65      3.48 o 
  -3  -4   7       27.28       30.55      4.62 o 
  -2  -4   7      147.14      136.98      7.62 o 
  -1  -4   7     1178.14     1304.87     24.85 o 
   0  -4   7       16.02       16.32      1.55 o 
   1  -4   7      886.92      962.13     18.55 o 
   2  -4   7        5.82        4.21      1.51 o 
   3  -4   7      335.02      343.83     12.99 o 
   4  -4   7      115.09      105.22      8.66 o 
   5  -4   7        0.01       -0.39     16.12 o 
  -4  -3   7        8.83       12.17      4.55 o 
  -3  -3   7      114.09      107.96      6.97 o 
  -2  -3   7       54.73       32.81     14.68 o 
  -1  -3   7      259.40      300.41      6.99 o 
   0  -3   7      544.76      536.81     12.77 o 
   1  -3   7       51.90       46.88      1.91 o 
   2  -3   7       13.47        8.61      1.91 o 
   3  -3   7      337.88      370.69     13.96 o 
   4  -3   7        4.86        3.79      4.62 o 
   5  -3   7        0.16        0.32      6.34 o 
  -4  -2   7      110.17      109.83     12.04 o 
  -3  -2   7      822.54      791.34     30.52 o 
  -2  -2   7      144.33      130.01      4.85 o 
  -1  -2   7        0.10        0.19      0.95 o 
   0  -2   7      564.60      544.93     10.74 o 
   1  -2   7      100.53       99.64      2.91 o 
   2  -2   7      520.27      569.24     18.37 o 
   3  -2   7      276.20      257.66     13.17 o 
   4  -2   7       11.67        8.52      7.04 o 
   5  -2   7       37.88       52.39     12.02 o 
  -4  -1   7      459.64      453.03     26.08 o 
  -3  -1   7       49.32       38.85      3.50 o 
  -2  -1   7       53.31       55.08      2.60 o 
  -1  -1   7     2240.08     2557.23     65.89 o 
   0  -1   7       95.92       80.24      2.76 o 
   1  -1   7        8.00        8.70      1.29 o 
   2  -1   7       76.16       68.50      2.53 o 
   3  -1   7      141.64      147.68      9.91 o 
   4  -1   7       14.22       15.94      8.35 o 
   5  -1   7        9.08        1.71      8.57 o 
  -4   0   7        1.89        0.95      2.88 o 
  -3   0   7       21.62       20.33      3.28 o 
  -2   0   7      107.26      100.59      3.51 o 
  -1   0   7      326.27      333.96      7.09 o 
   0   0   7        5.29        8.58      1.11 o 
   1   0   7      151.95      137.81      3.98 o 
   2   0   7        5.73        6.78      1.12 o 
   3   0   7        0.08       -0.09      3.01 o 
   4   0   7      160.30      189.50     13.53 o 
   5   0   7       16.56       17.70      6.65 o 
  -4   1   7       30.12       31.13      4.64 o 
  -3   1   7      280.75      289.62     13.05 o 
  -2   1   7      483.59      493.89     16.12 o 
  -1   1   7      409.50      366.53      7.69 o 
   0   1   7       83.83       79.79      2.68 o 
   1   1   7      505.98      503.72     16.15 o 
   2   1   7       14.05       13.56      1.29 o 
   3   1   7      104.54      106.95      9.46 o 
   4   1   7       12.51       11.31      7.12 o 
   5   1   7        0.07       -0.13      2.87 o 
  -4   2   7       22.76       17.95      2.99 o 
  -3   2   7     1312.17     1402.65     54.63 o 
  -2   2   7      333.30      323.54     14.05 o 
  -1   2   7       19.42       21.70      1.18 o 
   0   2   7      152.61      132.89      3.11 o 
   1   2   7      972.44      890.56     26.43 o 
   2   2   7       38.03       33.94      3.56 o 
   3   2   7       67.78       80.70      9.04 o 
   4   2   7        8.23       14.85      5.88 o 
  -4   3   7        1.53        0.53      1.79 o 
  -3   3   7       65.25       61.79      5.76 o 
  -2   3   7      153.96      144.03      8.19 o 
  -1   3   7       95.40       89.58      3.57 o 
   0   3   7      641.65      679.44     12.32 o 
   1   3   7       37.14       36.64      1.63 o 
   2   3   7      160.60      171.35      8.07 o 
   3   3   7      287.93      165.24     70.79 o 
   4   3   7        1.24        1.35      4.30 o 
  -4   4   7        7.95        4.11      2.38 o 
  -3   4   7      879.16      913.62     59.76 o 
  -2   4   7      320.26      332.58     14.81 o 
  -1   4   7        5.15        2.32      1.75 o 
   0   4   7       33.43       22.74      1.74 o 
   1   4   7       69.51       65.09      4.39 o 
   2   4   7       78.54       78.60      5.84 o 
   3   4   7        0.90        0.55      2.46 o 
   4   4   7       35.57        5.05     25.12 o 
  -4   5   7       95.33       63.51     41.66 o 
  -3   5   7      376.65      408.97     31.73 o 
  -2   5   7        9.85       13.76      3.93 o 
  -1   5   7      420.77      412.16     11.84 o 
   0   5   7       74.26       71.31      3.85 o 
   1   5   7       50.35       45.45      3.55 o 
   2   5   7      892.92      946.96     63.44 o 
   3   5   7        1.00        0.05      1.50 o 
   4   5   7        1.93        0.10      3.09 o 
  -4   6   7       55.70       71.08     10.55 o 
  -3   6   7        2.51        1.43      2.90 o 
  -2   6   7        0.82        1.76      3.07 o 
  -1   6   7       62.88       55.27      3.30 o 
   0   6   7       47.89       57.21      4.26 o 
   1   6   7      908.87      948.56     30.74 o 
   2   6   7        1.15        0.19      2.26 o 
   3   6   7       22.91       16.53      7.46 o 
   4   6   7       68.61       84.47      8.35 o 
  -4   7   7       19.58       27.36      7.78 o 
  -3   7   7        0.35        0.09      2.16 o 
  -2   7   7      279.54      289.30     14.01 o 
  -1   7   7       38.53       39.65      3.06 o 
   0   7   7      136.98      144.29      7.72 o 
   1   7   7      207.48      217.03      9.39 o 
   2   7   7        1.35        0.93      2.75 o 
   3   7   7       35.26       22.64     18.27 o 
  -4   8   7        2.35        1.06      4.37 o 
  -3   8   7      186.82      203.58     14.46 o 
  -2   8   7        1.38        1.87      3.60 o 
  -1   8   7       22.34       17.94      3.21 o 
   0   8   7      222.50      255.10     10.42 o 
   1   8   7      406.52      290.60    115.28 o 
   2   8   7        4.02        1.83      1.67 o 
   3   8   7       55.22       67.59      7.91 o 
  -3   9   7       13.74       11.23      2.88 o 
  -2   9   7      141.70      115.16     20.43 o 
  -1   9   7        4.37        6.30      2.22 o 
   0   9   7       40.48       47.11      4.30 o 
   1   9   7      194.16      215.17      9.11 o 
   2   9   7      166.10      149.77     20.71 o 
  -2  10   7        5.76        0.65      1.87 o 
  -1  10   7        8.67        8.40      2.25 o 
   0  10   7      148.99      179.23      7.99 o 
   1  10   7       26.05       25.47      3.13 o 
  -1  11   7      161.21      182.78     13.36 o 
   0  11   7        2.64        0.89      1.48 o 
   0 -13   8       84.25       82.04      7.78 o 
   1 -13   8       53.08       50.02      5.79 o 
  -1 -12   8       37.17       36.87      3.46 o 
   0 -12   8        5.93        5.38      7.80 o 
   1 -12   8        7.50       10.45      4.64 o 
   2 -12   8       73.85       73.32      6.17 o 
  -2 -11   8        6.09        3.67      2.30 o 
  -1 -11   8      402.50      409.95     19.56 o 
   0 -11   8      310.18      314.69     20.72 o 
   1 -11   8        0.33        0.62      3.90 o 
   2 -11   8       66.20       69.12      4.74 o 
   3 -11   8        1.81        0.78      2.85 o 
  -3 -10   8       12.10       10.96      3.94 o 
  -2 -10   8      186.31      193.19     12.18 o 
  -1 -10   8       39.79       41.32      3.96 o 
   0 -10   8        1.27        1.08      4.28 o 
   1 -10   8      276.04      279.62     16.51 o 
   2 -10   8       91.42       87.74      5.27 o 
   3 -10   8        0.10       -0.13      2.82 o 
  -3  -9   8       28.59       30.05      5.83 o 
  -2  -9   8       62.18       64.12      7.73 o 
  -1  -9   8      255.83      245.15     12.08 o 
   0  -9   8       93.49       94.11      6.08 o 
   1  -9   8        1.44        2.85      3.63 o 
   2  -9   8        0.74        1.22      2.44 o 
   3  -9   8       52.16       54.44     10.82 o 
   4  -9   8        4.37        1.85      3.47 o 
  -3  -8   8      225.84      251.06     14.46 o 
  -2  -8   8        5.03        4.72      4.64 o 
  -1  -8   8       37.34       39.91      4.16 o 
   0  -8   8      180.62      175.70      9.02 o 
   1  -8   8      252.22      243.37      9.02 o 
   2  -8   8       35.10       38.05      4.35 o 
   3  -8   8       14.40       10.95      9.02 o 
   4  -8   8        5.02        3.88      4.11 o 
  -4  -7   8        0.21        0.15      2.68 o 
  -3  -7   8        7.52        9.93      5.16 o 
  -2  -7   8       25.28       30.27      5.21 o 
  -1  -7   8       55.09       56.31      4.37 o 
   0  -7   8      225.21      201.25      6.72 o 
   1  -7   8        4.10        3.56      2.11 o 
   2  -7   8       54.43       55.40      3.19 o 
   3  -7   8      279.64      303.67     14.54 o 
   4  -7   8        1.28        0.16      2.84 o 
  -4  -6   8       22.89       28.12      4.97 o 
  -3  -6   8      353.76      385.88     18.12 o 
  -2  -6   8      333.02      339.38     15.69 o 
  -1  -6   8        0.57        1.71      1.89 o 
   0  -6   8      322.24      292.28     10.75 o 
   1  -6   8       28.50       32.56      3.30 o 
   2  -6   8     1628.50     1681.45     49.96 o 
   3  -6   8       29.28       28.82      4.47 o 
   4  -6   8       31.82       35.70      5.45 o 
  -4  -5   8      180.41      197.03     14.61 o 
  -3  -5   8       28.37       28.48      5.44 o 
  -2  -5   8      157.23      152.37      8.71 o 
  -1  -5   8     1541.25     1569.87     40.47 o 
   0  -5   8       15.23       15.87      1.33 o 
   1  -5   8        0.82        0.82      2.23 o 
   2  -5   8      253.69      243.29      8.13 o 
   3  -5   8        7.16        6.35      3.02 o 
   4  -5   8       17.46       16.30      4.03 o 
  -4  -4   8       68.89       82.75      7.71 o 
  -3  -4   8        8.85       10.07      3.79 o 
  -2  -4   8      187.38      168.04      8.78 o 
  -1  -4   8      171.75      190.80      5.86 o 
   0  -4   8        2.01        2.42      1.00 o 
   1  -4   8      596.22      570.86     14.15 o 
   2  -4   8       11.45        9.31      2.12 o 
   3  -4   8      384.17      388.22     14.66 o 
   4  -4   8      107.46       96.19      6.61 o 
   5  -4   8        0.45        0.64     10.40 o 
  -4  -3   8        0.88        2.31      3.71 o 
  -3  -3   8       71.99       61.74      5.40 o 
  -2  -3   8      211.04      208.14      7.62 o 
  -1  -3   8        5.83        4.65      1.37 o 
   0  -3   8      145.62      138.72      3.84 o 
   1  -3   8      180.00      180.36      4.44 o 
   2  -3   8        5.22        3.94      2.11 o 
   3  -3   8      163.45      170.82      8.50 o 
   4  -3   8       10.62       10.53      5.16 o 
   5  -3   8        1.39        0.40      5.61 o 
  -4  -2   8       10.48        6.56      2.47 o 
  -3  -2   8      272.35      261.62     12.72 o 
  -2  -2   8      144.61      120.62      5.16 o 
  -1  -2   8      240.67      256.52      6.91 o 
   0  -2   8      207.54      195.28      4.58 o 
   1  -2   8       34.17       27.55      1.44 o 
   2  -2   8       64.08       67.91      3.18 o 
   3  -2   8     1351.74     1306.70     81.59 o 
   4  -2   8       25.55       27.62      6.60 o 
   5  -2   8       15.37       17.99      8.62 o 
  -4  -1   8        9.88       13.20      4.41 o 
  -3  -1   8        1.31        1.10      1.27 o 
  -2  -1   8       39.07       32.27      4.88 o 
  -1  -1   8      227.29      203.29      5.21 o 
   0  -1   8      173.37      166.78      4.21 o 
   1  -1   8        4.45        3.65      0.98 o 
   2  -1   8      532.73      523.68     30.33 o 
   3  -1   8      492.25      534.80     34.81 o 
   4  -1   8        2.62        1.99      4.96 o 
   5  -1   8       15.79       10.33      6.35 o 
  -4   0   8      257.16      244.61     15.61 o 
  -3   0   8      107.02       75.43     19.35 o 
  -2   0   8       52.09       47.31      2.44 o 
  -1   0   8      121.78      118.59      3.27 o 
   0   0   8      272.42      258.23      6.39 o 
   1   0   8      193.76      182.27      4.80 o 
   2   0   8       66.55       64.26      4.19 o 
   3   0   8      105.91       76.58     11.92 o 
   4   0   8        8.43       15.40      8.24 o 
  -4   1   8        2.56        1.01      2.66 o 
  -3   1   8      214.80      206.47     10.49 o 
  -2   1   8      599.45      588.52     23.39 o 
  -1   1   8      628.51      598.91     12.49 o 
   0   1   8        1.21        1.06      1.01 o 
   1   1   8      125.22      121.32      3.33 o 
   2   1   8       93.49       84.06      7.71 o 
   3   1   8       10.88       10.02      3.28 o 
   4   1   8        6.23        6.70      5.01 o 
  -4   2   8       13.64       11.67      2.78 o 
  -3   2   8      253.02      262.48     12.78 o 
  -2   2   8      422.32      421.85     19.00 o 
  -1   2   8       64.28       63.72      3.02 o 
   0   2   8        1.05        2.18      1.03 o 
   1   2   8      677.79      645.17     12.36 o 
   2   2   8        3.43        4.83      2.51 o 
   3   2   8      117.37      107.65     17.09 o 
   4   2   8        9.14       13.04      5.44 o 
  -4   3   8        1.14        0.68      2.00 o 
  -3   3   8      420.83      475.87     46.50 o 
  -2   3   8      185.97      188.60     11.29 o 
  -1   3   8        1.13        0.23      1.36 o 
   0   3   8      204.27      202.50      6.92 o 
   1   3   8     1175.92     1140.35     22.85 o 
   2   3   8       23.61       25.43      3.64 o 
   3   3   8       65.29       52.86     12.46 o 
   4   3   8       73.45       77.46     41.70 o 
  -4   4   8        0.24        0.35      1.77 o 
  -3   4   8       74.24       76.94      6.72 o 
  -2   4   8        5.22        6.22      3.73 o 
  -1   4   8       86.46       76.42      5.36 o 
   0   4   8      560.27      524.96     26.53 o 
   1   4   8        0.25        0.34      1.47 o 
   2   4   8        0.20        0.38      2.11 o 
   3   4   8      108.84       86.09     18.12 o 
   4   4   8        0.93        0.65      3.53 o 
  -4   5   8       27.90       24.24     10.32 o 
  -3   5   8       13.56       13.34      4.07 o 
  -2   5   8        2.74        3.57      3.55 o 
  -1   5   8      307.05      301.70     17.94 o 
   0   5   8       15.46       34.35     16.60 o 
   1   5   8      289.51      292.68     13.41 o 
   2   5   8      137.55      137.82     11.71 o 
   3   5   8        4.53        3.26      2.25 o 
   4   5   8        6.56        5.62      3.99 o 
  -4   6   8      209.28      178.34    101.79 o 
  -3   6   8       28.24       38.72      5.89 o 
  -2   6   8        5.69        2.09      4.04 o 
  -1   6   8      189.58      170.06     12.93 o 
   0   6   8        5.89        6.11      2.29 o 
   1   6   8      504.57      519.04     18.33 o 
   2   6   8        2.06        1.96      2.85 o 
   3   6   8       13.69        9.04      4.48 o 
  -4   7   8       72.85       98.24     11.03 o 
  -3   7   8        0.91        1.10      2.87 o 
  -2   7   8      618.85      656.29     27.50 o 
  -1   7   8      163.42      134.27     16.85 o 
   0   7   8        1.75        1.60      2.03 o 
   1   7   8      175.40      186.45      8.11 o 
   2   7   8       63.82       61.88      5.76 o 
   3   7   8       43.40       29.26     21.37 o 
  -3   8   8       99.55      103.95      6.99 o 
  -2   8   8       93.15       86.24      6.67 o 
  -1   8   8        2.16        1.88      2.46 o 
   0   8   8      103.03      112.92      6.03 o 
   1   8   8       17.09       21.53      3.10 o 
   2   8   8       32.79       28.93      4.21 o 
  -3   9   8       44.56       42.19      4.07 o 
  -2   9   8       64.26       53.65     23.14 o 
  -1   9   8       44.37       17.32     11.57 o 
   0   9   8        1.96        0.95      1.90 o 
   1   9   8        0.07        0.32      1.60 o 
   2   9   8        1.05        0.27      1.81 o 
  -2  10   8        2.00        0.35      2.83 o 
  -1  10   8       25.85       25.34      6.13 o 
   0  10   8       90.66       73.32     22.67 o 
   1  10   8        1.33        0.42      1.60 o 
  -1 -12   9       35.83       38.58      4.86 o 
   0 -12   9       76.50       81.60      8.52 o 
   1 -12   9        8.72        7.03      4.32 o 
   2 -12   9        3.22        4.63      2.51 o 
  -2 -11   9      102.19      100.35     10.67 o 
  -1 -11   9      307.74      269.84     17.82 o 
   0 -11   9       47.72       52.27      7.92 o 
   1 -11   9       14.30       16.76      5.67 o 
   2 -11   9       83.18       78.42      4.95 o 
  -2 -10   9       15.46       16.85      4.40 o 
  -1 -10   9       50.38       47.90      4.15 o 
   0 -10   9       66.63       70.27      8.78 o 
   1 -10   9      140.87      141.59      7.68 o 
   2 -10   9       14.27       14.83      3.36 o 
   3 -10   9        0.13        0.10      2.12 o 
  -3  -9   9       47.96       53.26      6.68 o 
  -2  -9   9       16.38       17.97      5.20 o 
  -1  -9   9      239.95      233.97     10.11 o 
   0  -9   9        0.08        1.08      2.33 o 
   1  -9   9        1.11        0.41      2.31 o 
   2  -9   9       18.95       18.44      3.78 o 
   3  -9   9       76.98       79.82     11.27 o 
  -3  -8   9       47.76       53.02      7.15 o 
  -2  -8   9      293.38      301.14     16.75 o 
  -1  -8   9      458.59      448.50     16.21 o 
   0  -8   9      358.05      354.39     12.07 o 
   1  -8   9      471.45      452.99     15.25 o 
   2  -8   9      181.56      177.55      9.55 o 
   3  -8   9        1.48        1.18      4.20 o 
   4  -8   9       15.92       11.43      8.57 o 
  -4  -7   9       12.02       21.09      5.07 o 
  -3  -7   9        0.34        0.08      3.38 o 
  -2  -7   9       25.83       22.50      5.74 o 
  -1  -7   9     1086.45     1072.26     33.61 o 
   0  -7   9      104.04       99.93      5.11 o 
   1  -7   9      136.66      133.40      7.59 o 
   2  -7   9       32.98       31.11      3.28 o 
   3  -7   9      207.47      213.21     16.07 o 
   4  -7   9        0.98        0.69      2.80 o 
  -4  -6   9       13.72       23.49      4.74 o 
  -3  -6   9      154.89      172.11     10.70 o 
  -2  -6   9       65.59       65.48      6.30 o 
  -1  -6   9      103.91      103.45      5.09 o 
   0  -6   9      840.36      787.10     24.55 o 
   1  -6   9        0.02        0.39      1.99 o 
   2  -6   9        5.13        5.44      2.72 o 
   3  -6   9       13.85       12.95      2.55 o 
   4  -6   9        6.61        5.41      3.54 o 
  -4  -5   9      102.81       89.19     14.11 o 
  -3  -5   9       11.07       11.17      4.62 o 
  -2  -5   9       38.03       35.59      4.79 o 
  -1  -5   9     1095.06     1054.92     27.46 o 
   0  -5   9       50.90       47.97      2.17 o 
   1  -5   9        3.60        3.02      2.50 o 
   2  -5   9      350.87      338.82     10.79 o 
   3  -5   9       32.11       30.92      3.96 o 
   4  -5   9       10.24        9.01      2.87 o 
  -4  -4   9      148.05      167.58     14.46 o 
  -3  -4   9       40.08       37.57      4.84 o 
  -2  -4   9      164.64      147.03      8.29 o 
  -1  -4   9        0.23        0.65      1.55 o 
   0  -4   9       89.52       93.00      3.20 o 
   1  -4   9      435.32      445.63     15.70 o 
   2  -4   9      363.06      373.88     11.62 o 
   3  -4   9      578.27      587.60     32.18 o 
   4  -4   9      253.84      242.55     15.85 o 
  -4  -3   9       58.21       65.01      7.03 o 
  -3  -3   9       47.56       40.25      4.62 o 
  -2  -3   9      833.12      785.08     24.29 o 
  -1  -3   9      148.19      137.54      4.31 o 
   0  -3   9      389.37      406.61      9.36 o 
   1  -3   9      213.69      210.87     11.48 o 
   2  -3   9      240.58      234.36      9.84 o 
   3  -3   9      647.61      620.14     33.62 o 
   4  -3   9        0.83       -0.36      4.46 o 
  -4  -2   9        1.88        3.11      3.73 o 
  -3  -2   9      749.95      683.10     34.28 o 
  -2  -2   9      149.85      134.00      6.22 o 
  -1  -2   9       28.19       30.44      2.08 o 
   0  -2   9     1658.10     1777.50     34.42 o 
   1  -2   9      158.22      155.85      7.35 o 
   2  -2   9        1.56        3.58      2.78 o 
   3  -2   9        1.30        7.36      4.42 o 
   4  -2   9       21.55       24.13     14.97 o 
  -4  -1   9       41.81       40.85      5.84 o 
  -3  -1   9        0.16        0.38      1.20 o 
  -2  -1   9      271.49      255.63     12.94 o 
  -1  -1   9      295.33      290.26      8.05 o 
   0  -1   9       23.33       25.40      1.92 o 
   1  -1   9        0.05        0.72      1.76 o 
   2  -1   9      206.34      173.33     12.64 o 
   3  -1   9      208.15      196.11     22.92 o 
   4  -1   9        0.09        0.06      3.04 o 
  -4   0   9       11.25       13.59      4.28 o 
  -3   0   9      172.11       49.91     82.51 o 
  -2   0   9        0.84        2.55      1.57 o 
  -1   0   9      114.54      110.64      3.38 o 
   0   0   9      996.51      983.05     19.50 o 
   1   0   9        3.67        3.55      1.96 o 
   2   0   9       58.63       50.33      3.47 o 
   3   0   9       23.61       17.63      2.96 o 
   4   0   9        0.86        0.58      3.92 o 
  -4   1   9       30.75       18.90      8.36 o 
  -3   1   9       16.29       18.10      3.94 o 
  -2   1   9       13.29       10.85      3.68 o 
  -1   1   9      305.49      285.64      7.18 o 
   0   1   9      280.81      276.23      6.32 o 
   1   1   9      509.91      504.54     18.65 o 
   2   1   9      556.92      546.55     20.74 o 
   3   1   9        1.81        1.75      2.21 o 
   4   1   9      188.21      216.58     18.69 o 
  -4   2   9      115.61      111.14      6.18 o 
  -3   2   9        4.50        2.63      3.30 o 
  -2   2   9      253.30      253.21     12.53 o 
  -1   2   9      277.55      276.46     11.51 o 
   0   2   9      275.34      252.48      6.35 o 
   1   2   9      776.43      742.50     18.29 o 
   2   2   9        0.02       -0.01      1.96 o 
   3   2   9      112.18      103.00     22.27 o 
   4   2   9      103.16      109.05      9.88 o 
  -4   3   9       87.52       78.77      5.61 o 
  -3   3   9        2.64        2.48      3.38 o 
  -2   3   9     1159.42     1254.07     49.16 o 
  -1   3   9        1.73        1.82      1.72 o 
   0   3   9        0.13        0.61      2.03 o 
   1   3   9       24.26       18.24      2.57 o 
   2   3   9        0.44        0.03      1.72 o 
   3   3   9       32.67       24.48      5.39 o 
   4   3   9        0.42        0.29      2.94 o 
  -4   4   9       10.23        8.57      2.75 o 
  -3   4   9      277.81      326.44     17.51 o 
  -2   4   9       16.29       18.19      4.93 o 
  -1   4   9       46.70       41.65      3.38 o 
   0   4   9      719.05      722.73     47.42 o 
   1   4   9        3.17        2.30      1.57 o 
   2   4   9       33.34       40.50      4.47 o 
   3   4   9       80.22       67.91      9.80 o 
   4   4   9        9.05        8.97      4.89 o 
  -4   5   9       19.42       18.27      4.24 o 
  -3   5   9      135.12      164.96     10.12 o 
  -2   5   9       21.57       25.63      5.01 o 
  -1   5   9      107.70      104.34      6.55 o 
   0   5   9      216.81      203.27     21.47 o 
   1   5   9      471.38      459.75     15.80 o 
   2   5   9       45.10       52.51      5.25 o 
   3   5   9       10.63        5.62      2.57 o 
  -4   6   9       73.85       43.86     21.47 o 
  -3   6   9       12.95       13.74      4.25 o 
  -2   6   9        9.90        8.77      4.09 o 
  -1   6   9       61.04       59.42      4.76 o 
   0   6   9        3.83        3.75      3.26 o 
   1   6   9        0.80        0.50      1.50 o 
   2   6   9      411.77      443.27     19.69 o 
   3   6   9       33.78       24.56     14.39 o 
  -3   7   9       11.28        8.49      3.59 o 
  -2   7   9      202.65      219.76     11.80 o 
  -1   7   9        1.21        1.89      1.99 o 
   0   7   9        2.44        1.65      3.04 o 
   1   7   9      112.61       89.57     28.73 o 
   2   7   9      304.87      334.46     15.42 o 
   3   7   9        0.83        0.11      2.29 o 
  -3   8   9       13.76        9.49      4.29 o 
  -2   8   9        0.43        0.23      2.20 o 
  -1   8   9       29.25       22.46     10.34 o 
   0   8   9       49.72       40.34     11.33 o 
   1   8   9       34.79       33.38      3.15 o 
   2   8   9        0.78        0.32      1.82 o 
  -2   9   9      180.61      161.98     92.28 o 
  -1   9   9       45.91       48.50      7.52 o 
   0   9   9        7.21        6.13      1.78 o 
   1   9   9        3.25        2.14      1.57 o 
  -1  10   9      100.40      129.61     10.88 o 
   0  10   9       68.37       64.30      9.63 o 
   0 -12  10      220.90      234.72     15.10 o 
   1 -12  10       32.33       31.45      5.40 o 
  -2 -11  10       47.67       56.11      9.10 o 
  -1 -11  10      244.47      224.08      8.27 o 
   0 -11  10       47.93       40.15      6.87 o 
   1 -11  10       10.29        9.54      5.14 o 
   2 -11  10       89.91       94.52      5.27 o 
  -2 -10  10       17.84       15.88      4.21 o 
  -1 -10  10       14.51       11.23      2.77 o 
   0 -10  10       47.87       43.69      4.08 o 
   1 -10  10       29.31       25.23      3.46 o 
   2 -10  10        7.35        9.03      2.98 o 
   3 -10  10        0.13        0.29      3.02 o 
  -3  -9  10        4.88        0.36      2.67 o 
  -2  -9  10      101.87      101.33      9.51 o 
  -1  -9  10        1.19        2.32      2.50 o 
   0  -9  10        5.15        3.24      4.60 o 
   1  -9  10      158.79      146.83      7.01 o 
   2  -9  10      209.41      225.41     10.97 o 
   3  -9  10        6.18        5.83      4.94 o 
  -3  -8  10       31.04       31.01      5.95 o 
  -2  -8  10       40.11       40.19      7.02 o 
  -1  -8  10      107.24      103.20      6.17 o 
   0  -8  10      133.36      127.85      7.87 o 
   1  -8  10      192.61      189.97      7.93 o 
   2  -8  10        7.12        7.20      2.18 o 
   3  -8  10       94.45      108.71     10.95 o 
  -3  -7  10       42.30       39.73      6.82 o 
  -2  -7  10      410.80      424.02     18.61 o 
  -1  -7  10      123.29      118.03      5.55 o 
   0  -7  10       54.02       46.40      3.81 o 
   1  -7  10      378.07      367.84     13.88 o 
   2  -7  10        6.67        7.79      2.64 o 
   3  -7  10      116.77      131.17     12.17 o 
   4  -7  10        1.17        0.92      2.70 o 
  -4  -6  10       41.06       63.53      8.01 o 
  -3  -6  10      380.93      415.61     19.06 o 
  -2  -6  10        1.57        2.22      3.43 o 
  -1  -6  10      135.16      129.99      4.90 o 
   0  -6  10      909.70      879.60     27.72 o 
   1  -6  10       91.33       87.20      5.54 o 
   2  -6  10       45.92       45.67      4.75 o 
   3  -6  10       88.82       86.05      3.96 o 
   4  -6  10        2.88        0.96      2.45 o 
  -4  -5  10       46.21       65.72     10.10 o 
  -3  -5  10       22.76       27.85      5.35 o 
  -2  -5  10       19.05       17.15      3.98 o 
  -1  -5  10       79.65       72.30      3.42 o 
   0  -5  10      155.56      166.13      7.30 o 
   1  -5  10      302.35      302.96     11.46 o 
   2  -5  10       68.51       73.26      5.60 o 
   3  -5  10        1.73        1.21      1.46 o 
   4  -5  10        5.80        1.59      2.29 o 
  -4  -4  10      199.32      216.32     18.96 o 
  -3  -4  10       22.61       27.97      4.41 o 
  -2  -4  10       58.85       54.92      5.20 o 
  -1  -4  10      185.02      175.43      5.92 o 
   0  -4  10       11.26       14.19      3.01 o 
   1  -4  10       54.74       48.11      4.35 o 
   2  -4  10        1.98        2.92      2.90 o 
   3  -4  10       12.52       11.43      2.08 o 
   4  -4  10        1.86        3.97      2.01 o 
  -4  -3  10       10.34       12.06      2.95 o 
  -3  -3  10       23.26       20.60      3.75 o 
  -2  -3  10      860.94      793.10     24.87 o 
  -1  -3  10       84.96       71.91      3.43 o 
   0  -3  10       44.34       33.85     12.96 o 
   1  -3  10      398.25      390.65     14.57 o 
   2  -3  10       40.25       37.98      4.38 o 
   3  -3  10       84.73       77.05      5.15 o 
   4  -3  10       86.96       85.95      9.08 o 
  -4  -2  10       44.49       53.12      6.69 o 
  -3  -2  10      195.86      167.31      8.60 o 
  -2  -2  10       56.85       48.44      3.97 o 
  -1  -2  10       69.50       64.81      3.24 o 
   0  -2  10      931.23      955.84     22.44 o 
   1  -2  10       39.95       36.44      4.46 o 
   2  -2  10       53.96       58.90      7.71 o 
   3  -2  10       32.11       37.23      3.02 o 
   4  -2  10       28.24       33.21      9.14 o 
  -4  -1  10        0.33        0.69      3.15 o 
  -3  -1  10        1.07        0.27      1.51 o 
  -2  -1  10      254.85      241.26     11.83 o 
  -1  -1  10       40.72       40.89      3.13 o 
   0  -1  10       47.51       47.46      2.65 o 
   1  -1  10       82.35       75.12      5.35 o 
   2  -1  10       38.98       48.37      5.65 o 
   3  -1  10        1.65        0.17      2.50 o 
   4  -1  10        9.08        8.10      4.96 o 
  -4   0  10       35.63       38.50      5.66 o 
  -3   0  10       20.71       25.58      3.72 o 
  -2   0  10      249.09      253.24     11.96 o 
  -1   0  10      603.60      561.10     15.18 o 
   0   0  10      283.89      261.50      7.09 o 
   1   0  10       74.59       72.24      5.08 o 
   2   0  10        4.23        1.46      1.37 o 
   3   0  10       60.06       44.93      5.65 o 
   4   0  10        3.63        2.04      3.72 o 
  -4   1  10       47.18       28.65     14.57 o 
  -3   1  10       51.16       57.96      5.22 o 
  -2   1  10      573.61      292.24    206.75 o 
  -1   1  10      214.62      212.40      8.10 o 
   0   1  10       33.64       30.40      5.53 o 
   1   1  10      124.86      123.72      6.87 o 
   2   1  10      201.41      180.19     19.39 o 
   3   1  10        0.04        0.15      1.55 o 
   4   1  10       45.21       50.45      7.68 o 
  -4   2  10      445.52      398.88     42.12 o 
  -3   2  10        1.85        1.46      3.15 o 
  -2   2  10       48.73       45.37      6.02 o 
  -1   2  10      905.95      861.19     27.25 o 
   0   2  10      120.24      110.42      5.31 o 
   1   2  10      225.94      214.97      9.77 o 
   2   2  10        8.18        6.41      2.49 o 
   3   2  10       43.74       22.93      5.73 o 
   4   2  10       62.78        4.50     41.91 o 
  -4   3  10        3.04        1.28      2.01 o 
  -3   3  10       32.97       33.49      5.23 o 
  -2   3  10     1536.51     1701.28     66.53 o 
  -1   3  10        7.46        9.10      3.01 o 
   0   3  10      347.32      309.13     11.14 o 
   1   3  10       67.65       55.88      4.07 o 
   2   3  10        0.31        0.05      1.89 o 
   3   3  10        3.51        3.83      2.78 o 
   4   3  10        3.69        0.96      4.48 o 
  -4   4  10        2.26        1.53      2.05 o 
  -3   4  10       52.94       62.06      6.35 o 
  -2   4  10      204.20      225.41     12.31 o 
  -1   4  10        4.83        3.17      2.15 o 
   0   4  10        5.60        4.27      2.31 o 
   1   4  10        2.71        1.31      4.14 o 
   2   4  10      112.58      107.64     11.21 o 
   3   4  10      179.92      146.92     19.87 o 
  -4   5  10        0.32        0.19      1.61 o 
  -3   5  10      183.26      233.59     12.50 o 
  -2   5  10        1.53        1.94      3.55 o 
  -1   5  10       25.37       20.00      3.04 o 
   0   5  10       43.31       35.29      9.38 o 
   1   5  10        0.00       -0.41      3.68 o 
   2   5  10      147.94      156.56     16.82 o 
   3   5  10       12.03        4.70      3.12 o 
  -3   6  10        9.88       12.63      4.00 o 
  -2   6  10       12.37       13.03      4.34 o 
  -1   6  10      230.60      199.62     24.52 o 
   0   6  10       22.71       25.68      4.04 o 
   1   6  10       19.10       14.32      2.96 o 
   2   6  10      186.69      184.81      9.89 o 
   3   6  10        9.62        9.54      5.51 o 
  -3   7  10       57.60       60.10      5.87 o 
  -2   7  10      135.19      152.71     11.36 o 
  -1   7  10        0.64       -0.26      1.58 o 
   0   7  10        5.73        8.09      3.39 o 
   1   7  10       59.58       49.10      6.55 o 
   2   7  10      229.15      166.40     48.93 o 
  -2   8  10       78.17       74.17     27.60 o 
  -1   8  10      287.00      195.09    121.83 o 
   0   8  10        5.22        6.17      2.88 o 
   1   8  10       16.14       10.17      2.10 o 
   2   8  10       31.06       22.47      4.73 o 
  -2   9  10       49.09       54.67      6.90 o 
  -1   9  10        6.19        3.13      4.24 o 
   0   9  10       65.62       65.32      7.66 o 
   1   9  10       96.30       96.67      8.73 o 
  -1 -11  11      121.19      122.14      5.62 o 
   0 -11  11        1.73        1.34      3.85 o 
   1 -11  11        2.83        2.67      4.14 o 
   2 -11  11       71.72       73.30      4.24 o 
  -2 -10  11        0.72        0.28      2.26 o 
  -1 -10  11       21.00       22.05      3.18 o 
   0 -10  11      292.82      269.43     11.93 o 
   1 -10  11       14.25       14.05      2.87 o 
   2 -10  11        5.62        3.39      2.56 o 
  -2  -9  11       41.71       45.03      6.48 o 
  -1  -9  11       45.50       41.58      3.97 o 
   0  -9  11        0.25        0.54      2.29 o 
   1  -9  11       88.29       85.65      4.90 o 
   2  -9  11      161.24      166.41      8.87 o 
   3  -9  11        2.49        1.26      6.53 o 
  -3  -8  11        5.28        0.53      2.84 o 
  -2  -8  11        2.43        1.67      4.35 o 
  -1  -8  11      322.58      301.97     15.03 o 
   0  -8  11      105.47       90.45      5.38 o 
   1  -8  11       15.59       19.53      3.71 o 
   2  -8  11       37.47       41.52      3.52 o 
   3  -8  11       62.19       50.06      8.83 o 
  -3  -7  11       34.77       35.80      6.24 o 
  -2  -7  11      408.38      437.21     20.22 o 
  -1  -7  11      118.07      114.56      6.91 o 
   0  -7  11      289.40      280.36     10.63 o 
   1  -7  11      110.58      117.80      6.87 o 
   2  -7  11       32.51       32.34      3.60 o 
   3  -7  11      207.09      195.63     12.90 o 
  -3  -6  11      279.39      292.22     14.32 o 
  -2  -6  11        0.00        0.31      2.73 o 
  -1  -6  11       78.27       71.54      3.40 o 
   0  -6  11      989.53      994.37     31.52 o 
   1  -6  11       23.24       25.30      4.31 o 
   2  -6  11       11.58        9.86      3.54 o 
   3  -6  11       15.05       16.76      2.45 o 
   4  -6  11       48.86       47.28      4.93 o 
  -4  -5  11        1.29        0.66      2.30 o 
  -3  -5  11      336.12      368.00     19.28 o 
  -2  -5  11        2.80       94.26     59.88 o 
  -1  -5  11       91.22       85.55      3.82 o 
   0  -5  11        0.43        0.52      2.11 o 
   1  -5  11        0.27        1.89      3.19 o 
   2  -5  11      156.03      157.82      7.57 o 
   3  -5  11        0.09        0.20      1.43 o 
   4  -5  11       56.95       47.50     12.50 o 
  -4  -4  11      136.21      145.96     20.22 o 
  -3  -4  11        0.93        0.78      2.55 o 
  -2  -4  11        0.27        0.76      2.49 o 
  -1  -4  11      295.76      286.23      8.73 o 
   0  -4  11        2.50        2.91      2.56 o 
   1  -4  11       71.64       73.08      5.33 o 
   2  -4  11       34.82       41.51      4.91 o 
   3  -4  11        1.28        1.54      1.94 o 
   4  -4  11        1.99        1.82      1.35 o 
  -4  -3  11        1.77        0.83      1.52 o 
  -3  -3  11       41.09       33.01      4.07 o 
  -2  -3  11      163.53      155.05      6.66 o 
  -1  -3  11       68.10       59.10      3.43 o 
   0  -3  11       48.22       52.04      4.33 o 
   1  -3  11        1.94        2.26      3.84 o 
   2  -3  11      191.02      195.04      9.58 o 
   3  -3  11        0.03       14.46     10.47 o 
   4  -3  11      367.88      298.32     78.49 o 
  -4  -2  11      116.09      140.38     10.77 o 
  -3  -2  11        0.08        0.36      1.97 o 
  -2  -2  11       38.52       37.03      3.32 o 
  -1  -2  11      108.97      102.02      4.25 o 
   0  -2  11       91.30      129.61     40.32 o 
   1  -2  11       21.29      144.15     73.35 o 
   2  -2  11       64.31       63.05      6.64 o 
   3  -2  11      166.17      159.57     16.28 o 
   4  -2  11      269.39      218.55     66.57 o 
  -4  -1  11        9.53        9.62      4.23 o 
  -3  -1  11      106.57       93.64     10.83 o 
  -2  -1  11      318.25      285.53     13.83 o 
  -1  -1  11        5.71        6.94      1.86 o 
   0  -1  11      138.73      155.80     17.20 o 
   1  -1  11      246.35      233.41     10.44 o 
   2  -1  11       52.94       51.28      6.54 o 
   3  -1  11        0.66        0.35      2.15 o 
   4  -1  11        4.88       -0.08      3.74 o 
  -4   0  11       18.54       17.78      4.48 o 
  -3   0  11       24.70       25.41      3.79 o 
  -2   0  11       13.38       15.22      3.80 o 
  -1   0  11      534.24      498.76     13.91 o 
   0   0  11      425.72      390.00     12.54 o 
   1   0  11        9.74        8.90      3.22 o 
   2   0  11       84.07       71.89     15.87 o 
   3   0  11       55.53       38.21     10.94 o 
   4   0  11        0.34        0.14      1.90 o 
  -4   1  11       21.54       22.29      4.60 o 
  -3   1  11      163.09      179.75     10.64 o 
  -2   1  11      451.32      474.04     20.30 o 
  -1   1  11       23.27       23.22      3.35 o 
   0   1  11      124.62      113.41      4.54 o 
   1   1  11       71.72       70.96      5.12 o 
   2   1  11       80.83       77.90      8.60 o 
   3   1  11        6.23        4.34      1.99 o 
   4   1  11       54.92       47.42     19.61 o 
  -4   2  11      145.96      175.28     11.89 o 
  -3   2  11        0.14        0.13      2.25 o 
  -2   2  11       78.59       69.08     27.49 o 
  -1   2  11       33.12       30.12      3.22 o 
   0   2  11       14.60       15.54      2.64 o 
   1   2  11        4.21        2.11      2.28 o 
   2   2  11      302.02      301.46     18.78 o 
   3   2  11        1.50        1.14      1.70 o 
   4   2  11        3.92       -0.16      8.77 o 
  -4   3  11       34.86       31.40      6.16 o 
  -3   3  11        0.73        0.62      2.89 o 
  -2   3  11      101.91      106.15      8.27 o 
  -1   3  11        0.64        1.13      1.87 o 
   0   3  11       22.79       23.16      2.99 o 
   1   3  11      186.87      168.84     13.47 o 
   2   3  11       81.85       91.87     12.49 o 
   3   3  11        2.81        0.81      1.58 o 
  -4   4  11        0.19        0.15      1.48 o 
  -3   4  11        0.73        1.19      3.16 o 
  -2   4  11       13.90       17.55      5.08 o 
  -1   4  11        0.03       -0.38      1.91 o 
   0   4  11       41.25       38.53      3.57 o 
   1   4  11       23.04       22.54      6.02 o 
   2   4  11       80.86       85.98      9.51 o 
   3   4  11       64.45       37.59      5.53 o 
  -3   5  11      238.53      296.85     14.96 o 
  -2   5  11       32.92       42.49      6.21 o 
  -1   5  11      147.53      112.33     22.90 o 
   0   5  11       30.19       28.60      4.20 o 
   1   5  11        3.66        7.24      5.02 o 
   2   5  11       64.72       66.50      8.24 o 
   3   5  11        2.49        0.89      1.07 o 
  -3   6  11       46.92       65.56      6.15 o 
  -2   6  11        0.00        0.01      3.34 o 
  -1   6  11      332.95      224.86     68.06 o 
   0   6  11      328.44      326.93     14.90 o 
   1   6  11        9.94        9.39      5.26 o 
   2   6  11       76.67       60.03     28.83 o 
  -3   7  11       10.29        7.91      3.03 o 
  -2   7  11       48.22       47.70     10.33 o 
  -1   7  11       15.79        5.19      2.53 o 
   0   7  11       31.49       32.51      4.06 o 
   1   7  11       87.07       88.94      9.29 o 
   2   7  11       13.06       21.67      4.95 o 
  -2   8  11       66.63       65.13     35.05 o 
  -1   8  11      113.30      136.84     11.64 o 
   0   8  11       17.24       14.17      2.96 o 
   1   8  11       16.56       12.05      4.23 o 
   0 -11  12        8.65        8.10      4.25 o 
   1 -11  12       66.32       66.99      7.28 o 
  -1 -10  12       34.95       29.93      3.18 o 
   0 -10  12      220.24      226.61     10.18 o 
   1 -10  12        0.04        0.11      1.08 o 
   2 -10  12        0.14        0.24      1.79 o 
  -2  -9  12       29.12       29.92      5.36 o 
  -1  -9  12       57.21       55.84      4.55 o 
   0  -9  12      292.87      284.62     12.99 o 
   1  -9  12      235.71      236.90      9.29 o 
   2  -9  12      114.49      133.89      7.54 o 
  -3  -8  12       21.65       31.42      7.97 o 
  -2  -8  12        0.18        0.18      3.33 o 
  -1  -8  12      109.38      103.58      6.49 o 
   0  -8  12      462.82      461.94     19.61 o 
   1  -8  12        4.37        4.20      2.55 o 
   2  -8  12       55.56       59.97      4.06 o 
   3  -8  12        5.21        8.09      4.73 o 
  -3  -7  12       65.02       82.06      7.73 o 
  -2  -7  12      265.92      290.20     16.30 o 
  -1  -7  12        2.39        4.96      2.74 o 
   0  -7  12        5.89        7.68      2.71 o 
   1  -7  12      472.76      492.78     20.95 o 
   2  -7  12        0.14        0.98      2.17 o 
   3  -7  12        0.09       -0.23      2.01 o 
  -3  -6  12        1.58        2.35      4.34 o 
  -2  -6  12       13.03       16.78      4.08 o 
  -1  -6  12        4.10        3.89      1.44 o 
   0  -6  12      169.73      173.25      7.84 o 
   1  -6  12       34.20       32.76      4.29 o 
   2  -6  12       15.35       17.05      3.74 o 
   3  -6  12       43.75       45.01      3.37 o 
  -3  -5  12      165.80      202.85     10.80 o 
  -2  -5  12       80.02       71.39      5.70 o 
  -1  -5  12        3.09        3.09      1.56 o 
   0  -5  12       35.18       35.30      4.10 o 
   1  -5  12      406.08      413.96     18.93 o 
   2  -5  12       19.44       23.15      3.78 o 
   3  -5  12       17.47       19.93      3.94 o 
  -4  -4  12      142.67      185.76     14.19 o 
  -3  -4  12       21.27       23.04      3.77 o 
  -2  -4  12       50.42       41.78      3.30 o 
  -1  -4  12      596.95      560.24     15.79 o 
   0  -4  12      199.86      206.04      8.86 o 
   1  -4  12       42.42       41.35      4.75 o 
   2  -4  12      118.23      129.05      6.96 o 
   3  -4  12        4.69        3.68      2.12 o 
   4  -4  12      258.04      230.10     16.61 o 
  -4  -3  12       13.40       17.16      6.55 o 
  -3  -3  12       21.84       25.57      3.52 o 
  -2  -3  12      425.02      393.32     14.38 o 
  -1  -3  12       33.25       30.08      2.89 o 
   0  -3  12        1.71        3.73      2.75 o 
   1  -3  12      646.99      649.24     22.03 o 
   2  -3  12       27.70       30.69      4.50 o 
   3  -3  12        2.70        1.97      1.87 o 
   4  -3  12       37.97       54.80      7.37 o 
  -4  -2  12      130.76      158.30     13.37 o 
  -3  -2  12       19.36       20.47      5.56 o 
  -2  -2  12       21.19       22.42      2.87 o 
  -1  -2  12      394.17      375.12     12.95 o 
   0  -2  12       60.47      116.28     48.26 o 
   1  -2  12        2.01      267.64    293.30 o 
   2  -2  12       25.44       28.54      5.40 o 
   3  -2  12       53.46       50.52      5.90 o 
   4  -2  12       33.02       42.39     16.72 o 
  -4  -1  12        0.01        0.06      2.30 o 
  -3  -1  12       65.34       57.27      7.08 o 
  -2  -1  12      135.58      141.45      8.31 o 
  -1  -1  12        0.01       33.80     21.44 o 
   0  -1  12      177.11      192.10     11.07 o 
   1  -1  12      684.49      665.05     23.93 o 
   2  -1  12       14.51        4.72      3.57 o 
   3  -1  12       52.36       35.53     19.53 o 
   4  -1  12        0.55       -0.90     11.07 o 
  -4   0  12        4.71        9.66      3.79 o 
  -3   0  12        0.06        0.29      2.11 o 
  -2   0  12        4.95        6.67      3.39 o 
  -1   0  12        3.57        4.26      1.55 o 
   0   0  12       26.27       24.18      3.37 o 
   1   0  12       73.28       70.18      6.47 o 
   2   0  12      256.10      250.90     19.58 o 
   3   0  12      171.79      148.07     41.67 o 
  -4   1  12        6.49        5.64      3.33 o 
  -3   1  12      306.62      339.06     15.28 o 
  -2   1  12        5.97        4.73      3.56 o 
  -1   1  12      377.35      346.79     22.65 o 
   0   1  12      281.68      278.75     14.04 o 
   1   1  12       26.78       22.12      3.64 o 
   2   1  12      171.63      106.24     63.65 o 
   3   1  12        0.59        0.52      2.20 o 
  -4   2  12       58.65       65.25      6.23 o 
  -3   2  12        1.95        1.41      3.55 o 
  -2   2  12       50.03       49.55      5.69 o 
  -1   2  12      660.62      632.97     54.19 o 
   0   2  12        0.04        0.08      1.48 o 
   1   2  12       14.25       12.54      2.91 o 
   2   2  12       58.06       63.38      7.43 o 
   3   2  12        0.73        0.07      1.72 o 
  -3   3  12        5.86        4.88      3.60 o 
  -2   3  12       20.09       23.94      5.01 o 
  -1   3  12       49.93       47.64      6.91 o 
   0   3  12        5.13        7.42      2.95 o 
   1   3  12      115.89      130.53     11.75 o 
   2   3  12       23.98       24.80      6.13 o 
   3   3  12       14.44        6.15      2.85 o 
  -3   4  12        0.94        0.79      2.97 o 
  -2   4  12       68.54       78.94      7.42 o 
  -1   4  12      415.47      336.37     73.03 o 
   0   4  12       79.70       76.02      4.67 o 
   1   4  12       34.46       33.99      6.85 o 
   2   4  12       35.86       34.19      6.50 o 
  -3   5  12       67.36       76.82      6.42 o 
  -2   5  12       14.39       17.32      4.83 o 
  -1   5  12        0.26        0.20      1.64 o 
   0   5  12      120.27      111.41      6.82 o 
   1   5  12       26.23       25.45      6.24 o 
   2   5  12       22.14       29.05      6.21 o 
  -2   6  12       39.06       44.26      7.11 o 
  -1   6  12      110.67      100.09     29.83 o 
   0   6  12        5.29        4.01      2.49 o 
   1   6  12        0.37        0.20      3.19 o 
   2   6  12      110.71      114.49      9.72 o 
  -2   7  12       13.24        7.57      5.71 o 
  -1   7  12        9.07        5.47      5.64 o 
   0   7  12       86.69       69.78      5.70 o 
   1   7  12       21.01       18.04      4.87 o 
  -1   8  12       96.47      117.06      9.67 o 
  -1 -10  13       56.79       53.60      5.79 o 
   0 -10  13        2.48        2.59      2.18 o 
   1 -10  13        5.40        4.11      1.91 o 
  -2  -9  13        1.18        0.06      2.58 o 
  -1  -9  13        1.82        0.70      1.93 o 
   0  -9  13       79.97       81.09      5.86 o 
   1  -9  13       39.47       39.13      3.23 o 
   2  -9  13       37.91       43.76      4.22 o 
  -2  -8  13       14.19       14.76      4.82 o 
  -1  -8  13      114.03      119.52      9.00 o 
   0  -8  13       26.96       27.64      3.04 o 
   1  -8  13       13.97       13.46      2.99 o 
   2  -8  13      147.81      166.07      6.89 o 
  -3  -7  13       27.20       44.86      5.42 o 
  -2  -7  13      113.30      124.06      9.70 o 
  -1  -7  13       17.58       15.82      4.26 o 
   0  -7  13      192.34      189.24      8.09 o 
   1  -7  13      239.67      245.73     10.01 o 
   2  -7  13        0.99        0.83      2.08 o 
   3  -7  13       14.16       14.01      4.59 o 
  -3  -6  13       14.26       20.28      4.58 o 
  -2  -6  13       74.90       84.03      6.14 o 
  -1  -6  13        4.02        4.56      1.86 o 
   0  -6  13       66.12       62.66      5.18 o 
   1  -6  13       13.13       14.49      3.61 o 
   2  -6  13        3.10        3.43      2.39 o 
   3  -6  13       68.49       72.26      8.01 o 
  -3  -5  13      123.79      143.31      9.30 o 
  -2  -5  13       14.01       16.34      3.67 o 
  -1  -5  13        0.45        0.44      1.94 o 
   0  -5  13      150.34      152.37      7.51 o 
   1  -5  13        6.90        3.34      3.00 o 
   2  -5  13       23.12       20.19      3.70 o 
   3  -5  13       24.53       24.92      3.32 o 
  -3  -4  13       16.30       17.88      4.65 o 
  -2  -4  13       29.92       25.49      3.15 o 
  -1  -4  13      366.83      332.95     12.52 o 
   0  -4  13      178.20      180.86      8.40 o 
   1  -4  13        4.23        5.21      3.49 o 
   2  -4  13      115.25      139.68      7.95 o 
   3  -4  13       15.65       16.26      2.50 o 
  -3  -3  13      134.26      144.25      8.00 o 
  -2  -3  13      132.94      113.20      5.34 o 
  -1  -3  13        5.08        4.71      1.70 o 
   0  -3  13      284.59      296.37     11.75 o 
   1  -3  13      619.81      670.27     23.05 o 
   2  -3  13        9.80       24.42     11.27 o 
   3  -3  13        0.32        0.22      1.34 o 
  -3  -2  13        0.00        0.34      3.21 o 
  -2  -2  13        2.70        3.77      1.95 o 
  -1  -2  13      243.81      241.24      8.26 o 
   0  -2  13       26.60       34.68      5.82 o 
   1  -2  13       69.69       73.18      5.79 o 
   2  -2  13       41.22       46.63      4.86 o 
   3  -2  13       41.94       34.56      5.19 o 
  -3  -1  13       29.23       20.60      6.48 o 
  -2  -1  13        7.51        9.84      3.42 o 
  -1  -1  13       94.89      105.27      6.95 o 
   0  -1  13      351.04      370.39     13.46 o 
   1  -1  13       49.79       42.41      8.09 o 
   2  -1  13        8.11        6.57      2.83 o 
   3  -1  13        5.05        1.37      3.96 o 
  -3   0  13       10.07        9.45      3.12 o 
  -2   0  13       55.73       63.04      5.81 o 
  -1   0  13      255.53      249.03     19.68 o 
   0   0  13       17.61       17.74      5.58 o 
   1   0  13       57.45       54.86      4.42 o 
   2   0  13       44.27       47.83      4.06 o 
   3   0  13       35.80       27.11     10.44 o 
  -3   1  13      179.91      215.39     10.94 o 
  -2   1  13       30.84       31.29      4.84 o 
  -1   1  13      148.60      124.07     16.03 o 
   0   1  13      403.92      430.95     19.56 o 
   1   1  13        7.39        2.11      2.08 o 
   2   1  13       27.52       28.82      5.84 o 
   3   1  13        7.40        0.37      2.23 o 
  -3   2  13        0.08        0.18      2.55 o 
  -2   2  13       12.15       10.78      4.59 o 
  -1   2  13     1258.07     1100.34    236.17 o 
   0   2  13       62.06       64.63      6.23 o 
   1   2  13       35.51       29.71      4.69 o 
   2   2  13       57.55       72.38      7.49 o 
   3   2  13        0.58        0.16      1.42 o 
  -3   3  13       15.67       16.26      3.89 o 
  -2   3  13       33.86       35.28      5.33 o 
  -1   3  13       24.48       19.83      5.38 o 
   0   3  13       16.24       16.53      3.96 o 
   1   3  13       32.52       33.23      6.63 o 
   2   3  13       30.53       35.66      6.48 o 
  -3   4  13        6.12        5.59      3.13 o 
  -2   4  13      138.34      171.91     11.38 o 
  -1   4  13       24.41       16.86      7.08 o 
   0   4  13       30.31       22.34      3.25 o 
   1   4  13      108.54      117.22     11.08 o 
   2   4  13        4.73        0.54      3.27 o 
  -2   5  13       16.39       20.40      4.35 o 
  -1   5  13       12.93       13.63      3.56 o 
   0   5  13      138.87      108.71     28.34 o 
   1   5  13       20.34       18.42      5.44 o 
   2   5  13        3.22        1.50      3.01 o 
  -2   6  13      141.01      144.12     29.02 o 
  -1   6  13      189.34      149.12     69.57 o 
   0   6  13       73.66       39.37      9.88 o 
   1   6  13        9.07        9.35      4.32 o 
  -1   7  13      150.35      158.78     14.38 o 
   0 -10  14        1.16        0.71      2.67 o 
  -1  -9  14        0.01       -0.06      2.65 o 
   0  -9  14      156.39      159.47      8.00 o 
   1  -9  14        0.33        0.75      1.52 o 
  -2  -8  14       20.14       19.56      5.20 o 
  -1  -8  14      291.96      286.63     28.82 o 
   0  -8  14       58.13       55.48      3.66 o 
   1  -8  14      166.76      176.20      7.40 o 
   2  -8  14       58.02       60.70      4.02 o 
  -2  -7  14       37.13       35.83      5.65 o 
  -1  -7  14        0.33        0.92      1.91 o 
   0  -7  14       20.55       21.75      3.10 o 
   1  -7  14      440.93      466.00     20.90 o 
   2  -7  14        0.41        0.35      1.82 o 
  -2  -6  14      140.15      132.44     42.24 o 
  -1  -6  14      138.13      129.83      6.07 o 
   0  -6  14       52.42       58.46      5.70 o 
   1  -6  14        1.57        2.03      2.37 o 
   2  -6  14       21.63       19.60      4.25 o 
   3  -6  14       24.08       28.25      4.63 o 
  -3  -5  14      115.28      128.71      6.90 o 
  -2  -5  14        8.15       10.38      3.05 o 
  -1  -5  14       80.50       74.59      4.25 o 
   0  -5  14      460.49      478.97     16.81 o 
   1  -5  14       47.81       48.09      4.75 o 
   2  -5  14        0.73        0.68      3.22 o 
   3  -5  14       57.55       69.83     11.99 o 
  -3  -4  14       28.90       29.65      3.34 o 
  -2  -4  14       98.91       84.31      8.06 o 
  -1  -4  14      137.83      123.24      6.98 o 
   0  -4  14       24.12       28.07      3.90 o 
   1  -4  14       19.88       34.21     11.56 o 
   2  -4  14       29.90       42.16      4.25 o 
   3  -4  14        0.11       -0.03      1.25 o 
  -3  -3  14      186.73      150.03     10.81 o 
  -2  -3  14        0.28        0.19      1.32 o 
  -1  -3  14      111.95      111.34      7.94 o 
   0  -3  14       64.27       64.31      5.54 o 
   1  -3  14        5.17       42.38     25.17 o 
   2  -3  14       42.10       67.20     24.61 o 
   3  -3  14        0.03        0.11      1.03 o 
  -3  -2  14        0.13        0.18      2.74 o 
  -2  -2  14       94.91       92.53      4.51 o 
  -1  -2  14      239.05      225.31     18.21 o 
   0  -2  14       14.68       22.28      5.29 o 
   1  -2  14      128.75      141.77      7.40 o 
   2  -2  14      100.06      115.98      6.23 o 
   3  -2  14        0.29        0.00      1.44 o 
  -3  -1  14        0.34        0.80      3.13 o 
  -2  -1  14        0.11        0.32      2.30 o 
  -1  -1  14        6.15       13.67      6.31 o 
   0  -1  14      297.62      323.92     12.75 o 
   1  -1  14       48.43       50.49      4.44 o 
   2  -1  14        7.86        6.69      2.49 o 
   3  -1  14       28.70       29.64     10.39 o 
  -3   0  14       16.21       19.12      3.94 o 
  -2   0  14      207.15      230.62     11.75 o 
  -1   0  14      101.07       89.08     10.90 o 
   0   0  14        0.04        0.28      1.51 o 
   1   0  14       32.49       39.66      3.71 o 
   2   0  14        3.15        4.47      1.89 o 
   3   0  14        4.50        2.10      3.25 o 
  -3   1  14      123.84      145.62     10.05 o 
  -2   1  14        8.78       10.27      3.75 o 
  -1   1  14       25.74       14.66      9.26 o 
   0   1  14       38.18       44.16      5.12 o 
   1   1  14       10.35        8.66      2.23 o 
   2   1  14        4.19       12.46     11.94 o 
   3   1  14      147.15      152.31     10.93 o 
  -3   2  14       19.75       23.86      3.84 o 
  -2   2  14       27.37       30.63      4.73 o 
  -1   2  14       43.06       42.96      5.94 o 
   0   2  14       31.73       32.90      4.47 o 
   1   2  14       10.95        9.55      2.55 o 
   2   2  14       46.23       34.48     12.10 o 
  -3   3  14       48.33       55.67      4.87 o 
  -2   3  14       29.80       33.58      4.85 o 
  -1   3  14       47.31       48.01      6.50 o 
   0   3  14       69.35       67.55      5.90 o 
   1   3  14       14.95       14.82      5.66 o 
   2   3  14       22.16       21.21      5.11 o 
  -2   4  14      447.48      520.82     22.38 o 
  -1   4  14        1.39        0.44      2.06 o 
   0   4  14       20.36        9.69      2.85 o 
   1   4  14      128.20       48.21      6.87 o 
   2   4  14        0.17        0.37      2.52 o 
  -2   5  14        0.56        0.16      2.05 o 
  -1   5  14        6.03        1.34      2.32 o 
   0   5  14      192.07      133.49     12.23 o 
   1   5  14       18.89       17.21      4.69 o 
  -1   6  14        7.31        7.31      2.44 o 
   0  -9  15       69.72       74.77      4.65 o 
  -1  -8  15      158.65      178.37     12.73 o 
   0  -8  15        0.82        0.17      1.25 o 
   1  -8  15        1.79        0.95      1.72 o 
  -2  -7  15       17.15       18.17      4.71 o 
  -1  -7  15      127.76      116.81     16.27 o 
   0  -7  15       12.86       13.60      2.59 o 
   1  -7  15      164.18      171.89      7.41 o 
   2  -7  15        0.07        0.09      1.43 o 
  -2  -6  15      243.04      258.31     50.76 o 
  -1  -6  15       10.20        9.36      3.15 o 
   0  -6  15        0.19        0.40      1.92 o 
   1  -6  15       17.93       20.40      4.46 o 
   2  -6  15      114.37      121.03      5.84 o 
  -2  -5  15        5.29        3.30      2.07 o 
  -1  -5  15       20.23       17.87      2.32 o 
   0  -5  15      264.03      284.00     10.78 o 
   1  -5  15       21.01       25.28      3.82 o 
   2  -5  15       87.83       92.83      5.26 o 
  -2  -4  15      107.51      117.56     14.52 o 
  -1  -4  15      328.62      312.19     30.68 o 
   0  -4  15        5.25        7.30      3.45 o 
   1  -4  15        5.74        7.75      3.15 o 
   2  -4  15      134.27      161.03     10.91 o 
  -3  -3  15       88.28      109.38      9.63 o 
  -2  -3  15        2.46        1.30      1.50 o 
  -1  -3  15      162.26      150.39     18.40 o 
   0  -3  15       97.66      104.69      6.60 o 
   1  -3  15       12.85       31.53     12.38 o 
   2  -3  15       37.45       43.98      4.07 o 
  -3  -2  15       10.14       11.34      7.32 o 
  -2  -2  15       25.09       22.65      3.07 o 
  -1  -2  15       31.45       33.33      3.81 o 
   0  -2  15       33.00       37.40      4.75 o 
   1  -2  15       54.47       64.91      4.85 o 
   2  -2  15      128.62      144.44      6.69 o 
  -3  -1  15        0.96        1.98      2.84 o 
  -2  -1  15       12.17       15.03      3.02 o 
  -1  -1  15       11.11       12.47      5.96 o 
   0  -1  15       73.53       75.39      4.91 o 
   1  -1  15        0.95        0.13      1.93 o 
   2  -1  15       11.28       14.46      2.50 o 
  -3   0  15        0.59        0.23      2.30 o 
  -2   0  15      206.03      166.10     64.03 o 
  -1   0  15        0.17        0.25      1.41 o 
   0   0  15      304.11      207.33    131.22 o 
   1   0  15      195.65      209.31      8.39 o 
   2   0  15        0.85        0.13      1.96 o 
  -2   1  15        3.80        4.37      2.94 o 
  -1   1  15        0.56        0.14      1.49 o 
   0   1  15      328.22      362.12     32.53 o 
   1   1  15        0.01       -0.58      1.88 o 
   2   1  15        3.79        1.59      1.94 o 
  -2   2  15        4.18        2.81      2.76 o 
  -1   2  15       38.95       25.15      6.26 o 
   0   2  15       26.18       24.23      3.95 o 
   1   2  15        1.07        0.29      1.34 o 
   2   2  15       31.78       44.26      6.22 o 
  -2   3  15        8.29        8.10      2.95 o 
  -1   3  15      109.49       85.42     31.71 o 
   0   3  15      145.45      105.85      7.13 o 
   1   3  15        0.13       -0.31      3.09 o 
  -1   4  15        0.23       -0.03      1.10 o 
   0   4  15       19.54        7.39      3.69 o 
   1   4  15        5.41        5.11      3.62 o 
  -1  -7  16       82.62      100.49      8.67 o 
   0  -7  16        3.30        2.24      1.65 o 
   1  -7  16        1.40        0.67      1.70 o 
  -1  -6  16        0.27       -0.21      2.94 o 
   0  -6  16        3.86        3.88      2.12 o 
   1  -6  16      107.35      125.88      6.57 o 
  -2  -5  16       55.09       68.50      5.31 o 
  -1  -5  16        0.10        0.48      1.86 o 
   0  -5  16      180.21      199.05      8.53 o 
   1  -5  16        4.32        3.24      2.70 o 
   2  -5  16        9.78       12.06      2.42 o 
  -2  -4  16       41.66       42.87      3.69 o 
  -1  -4  16        0.83        0.25      1.76 o 
   0  -4  16        2.26        2.72      2.30 o 
   1  -4  16       45.08       53.45      4.32 o 
   2  -4  16       43.51       46.56      3.51 o 
  -2  -3  16        0.83        0.02      1.31 o 
  -1  -3  16        4.36        3.39      2.25 o 
   0  -3  16      156.21      170.00      7.26 o 
   1  -3  16        5.71        6.03      2.71 o 
   2  -3  16        0.47        7.01      6.37 o 
  -2  -2  16        2.96        0.71      1.59 o 
  -1  -2  16        1.87        1.51      1.73 o 
   0  -2  16       16.47       39.52     21.28 o 
   1  -2  16      101.26      106.59     15.60 o 
   2  -2  16       28.59       37.21      2.96 o 
  -2  -1  16        9.16        9.13      2.21 o 
  -1  -1  16       32.82       40.38      7.08 o 
   0  -1  16       14.73       15.26      2.43 o 
   1  -1  16        0.01       -0.04      1.78 o 
   2  -1  16       43.47       51.32      4.30 o 
  -2   0  16      157.81      156.02     19.69 o 
  -1   0  16        4.72        5.90      4.92 o 
   0   0  16       59.17       63.43      5.50 o 
   1   0  16      233.27      241.31     15.02 o 
  -2   1  16       24.46       23.35      4.69 o 
  -1   1  16        3.08        3.36      4.49 o 
   0   1  16      592.93      568.27     58.58 o 
   1   1  16        6.05        5.19      2.07 o 
  -1   2  16        2.27        1.62      3.69 o 
   0   2  16        2.71        1.62      2.00 o 
   1   2  16       15.99       19.44      5.13 o 
  -1   3  16      134.22      137.22     11.21 o 
   0  -5  17        5.10        4.69      1.89 o 
  -1  -4  17        1.91        0.61      1.53 o 
   0  -4  17       93.29      111.47      6.12 o 
   1  -4  17       56.88       67.70      4.44 o 
  -1  -3  17        0.85        0.66      2.73 o 
   0  -3  17       90.50      102.31      8.63 o 
   1  -3  17        1.54        5.69      4.71 o 
  -1  -2  17        9.29        9.90      4.18 o 
   0  -2  17        2.08        7.13      5.74 o 
   1  -2  17       22.96       27.16      2.76 o 
  -1  -1  17      205.63      236.44     15.36 o 
   0  -1  17       51.45       46.65      8.87 o 
   1  -1  17        1.41        0.37      1.82 o 
  -1   0  17       23.02       29.15      5.23 o 
   0   0  17        2.57        2.81      3.25 o 
                                                 
